# Supplementary material for: Evolution of S-domain receptor-like kinases in land plants and origination of S-locus receptor kinases in Brassicaceae
Source: BMC Evol Biol. 2013 Mar 19;13:69. doi: 10.1186/1471-2148-13-69 (PMC3616866; doi:10.1186/1471-2148-13-69)
Supplement: Additional file 1: Table S1 — List of SRLK and SRLP sequences retrieved from Phytozome v9.0 and homologous RLCK sequences retrieved from Plaza v2.5 databases. [file 1471-2148-13-69-S1.xlsx]

## Sheet: Table S1
Table S1.List of SRLK and SRLP sequences retrieved from Phytozome v9.0 and homologous RLCK sequences retrieved from Plaza v2.5 databases.
Gene ID(Phytozome9.0)	Gene name(abbreviation)	Kinase domain(Alignment)	Protein length(aa)	SRLK/SRLP/SRLCK	Homologous groups(Plaza v2.5)	Domain annotation(Pfam)	EST(Phytozome v9.0)
101011	Sm101011	139397	439	SRLCK	HOM000017	Pkinase_Tyr	asmbl_3732.p5selaginella1	part
101271	Sm101271	75346	391	SRLCK	HOM000017	Pkinase_Tyr	asmbl_3801.p5selaginella1
106238	Sm106238	5,75	85	RLCK	HOM000017	Pkinase_Tyr	no
126822	Sm126822	20227	357	SRLCK	HOM000017	Pkinase	no
131134	Sm131134	56320	336	SRLCK	HOM000017	Pkinase	asmbl_391.p5selaginella3,asmbl_392.p5selaginella3
131152	Sm131152	11227	325	SRLCK	HOM000017	Pkinase_Tyr	asmbl_446.p5selaginella3,asmbl_448.p5selaginella3
15419	Sm15419	4247	262	SRLCK	HOM000017	Pkinase_Tyr	asmbl_2712.p5selaginella1
17482	Sm17482	3146	146	SRLCK	HOM000017	Pkinase_Tyr	no
24884	Sm24884	31300	308	RLCK	HOM000017	Pkinase_Tyr	no
25384	Sm25384	14276	277	SRLCK	HOM000017	Pkinase_Tyr	asmbl_6905.p5selaginella0	part
25465	Sm25465	12219	295	SRLCK	HOM000017	Pkinase	no
27461	Sm27461	3153	153	SRLCK	HOM000017	Pkinase_Tyr	no
27523	Sm27523	23124	127	SRLCK	HOM000017	Pkinase_Tyr	no
31809	Sm31809	17285	304	SRLCK	HOM000017	Pkinase_Tyr	no
65160	Sm65160	48319	329	SRLCK	HOM000017	Pkinase	asmbl_1283.p5selagine11a0,asmbl_1284.p5selagine11a0
78054	Sm78054	20136	252	SRLCK	HOM000017	Pkinase_Tyr	no
78967	Sm78967	16165	207	RLCK	HOM000017	Pkinase_Tyr	no
79528	Sm79528	29114	120	SRLCK	HOM000017	Pkinase_Tyr	asmbl_4673.p5selagine11a0
82517	Sm82517	55316	324	SRLCK	HOM000017	Pkinase	no
91653	Sm91653	346612	700	SRLCK	HOM000017	Pkinase_Tyr	no
92324	Sm92324	40202	204	SRLCK	HOM000017	Pkinase	no
AT1G51620.2	AT1G51620	49305	330	SRLCK	HOM000017	Pkinase_Tyr	asmbl_7163.p5arabi0
AT2G11520.1	AT2G11520	229497	510	SRLCK	HOM000017	Pkinase_Tyr	asmbl_1303.p5arabi1
AT3G45920.1	AT3G45920	2146	192	SRLCK	HOM000017	Pkinase	asmbl_5758.p5arabi2	part
AT3G46410.1	AT3G46410	33250	291	SRLCK	HOM000017	Pkinase	no
AT4G00330.1	AT4G00330	124394	411	SRLCK	HOM000017	Pkinase	asmbl_60.p5arabi3
AT5G15730.2	AT5G15730	118373	436	SRLCK	HOM000017	Pkinase	asmbl_2538.p5arabi4
AT5G47850.1	AT5G47850	448727	751	SRLCK	HOM000017	Pkinase	asmbl_6981.p5arabi4
AT5G54590.2	AT5G54590	116374	440	SRLCK	HOM000017	Pkinase	asmbl_8127.p5arabi4
AT5G58940.1	AT5G58940	150421	470	SRLCK	HOM000017	Pkinase_Tyr	asmbl_8891.p5arabi4
LOC_Os01g14926.1	Os01g14926	90354	437	SRLCK	HOM000017	Pkinase_Tyr	asmbl_1881.ricev70_pasa0
LOC_Os01g63280.2	Os01g63280	140410	453	SRLCK	HOM000017	Pkinase	asmbl_7097.ricev70_pasa0
LOC_Os01g70410.1	Os01g70410	74328	364	RLCK	HOM000017	Pkinase_Tyr	asmbl_8155.ricev70_pasa0
LOC_Os01g70970.1	Os01g70970	89353	384	RLCK	HOM000017	Pkinase_Tyr	asmbl_8259.ricev70_pasa0
LOC_Os02g01730.1	Os02g01730	110311	406	SRLCK	HOM000017	Pkinase	asmbl_98.ricev70_pasa1
LOC_Os02g57560.1	Os02g57560	153427	472	SRLCK	HOM000017	Pkinase	asmbl_6997.ricev70_pasa1
LOC_Os03g05470.1	Os03g05470	145410	430	SRLCK	HOM000017	Pkinase	asmbl_758.ricev70_pasa4
LOC_Os03g21230.1	Os03g21230	644909	975	RLCK	HOM000017	Pkinase_Tyr	asmbl_3196.ricev70_pasa4
LOC_Os03g43670.1	Os03g43670	507776	901	SRLCK	HOM000017	Pkinase_Tyr	asmbl_4980.ricev70_pasa4
LOC_Os03g57780.1	Os03g57780	495757	839	RLCK	HOM000017	Pkinase_Tyr	asmbl_6851.ricev70_pasa4
LOC_Os03g61060.1	Os03g61060	139407	443	SRLCK	HOM000017	Pkinase_Tyr	asmbl_7332.ricev70_pasa4
LOC_Os04g35890.1	Os04g35890	483784	822	SRLCK	HOM000017	Pkinase	asmbl_2288.ricev70_pasa5
LOC_Os04g39180.1	Os04g39180	139342	425	SRLCK	HOM000017	Pkinase	asmbl_2619.ricev70_pasa5	part
LOC_Os04g42480.1	Os04g42480	14169	186	SRLCK	HOM000017	Pkinase	asmbl_3113.ricev70_pasa5
LOC_Os04g59320.1	Os04g59320	334596	673	SRLCK	HOM000017	Pkinase	asmbl_5557.ricev70_pasa5
LOC_Os05g03620.1	Os05g03620	474701	798	SRLCK	HOM000017	Pkinase	asmbl_387.ricev70_pasa6,asmbl_388.ricev70_pada6	part
LOC_Os05g30820.1	Os05g30820	89345	378	RLCK	HOM000017	Pkinase_Tyr	asmbl_2464.ricev70_pasa6
LOC_Os05g24010.3	Os05g24010	344610	682	RLCK	HOM000017	Pkinase	no
LOC_Os05g40770.2	Os05g40770	402667	737	RLCK	HOM000017	Pkinase_Tyr	no
LOC_Os06g17285.2	Os06g17285	124384	434	SRLCK	HOM000017	Pkinase_Tyr	asmbl_1939.ricev70_pasa7
LOC_Os07g12480.1	Os07g12480	341603	660	SRLCK	HOM000017	Pkinase	no
LOC_Os07g38070.1	Os07g38070	245515	576	SRLCK	HOM000017	Pkinase_Tyr	asmbl_3099.ricev70_pasa8
LOC_Os08g04420.2	Os08g04420	117377	434	SRLCK	HOM000017	Pkinase_Tyr	asmbl_422.ricev70_pasa9
LOC_Os08g28710.1	Os08g28710	192472	487	SRLCK	HOM000017	Pkinase	asmbl_2246.ricev70_pasa9
LOC_Os09g03620.1	Os09g03620	245512	526	SRLCK	HOM000017	Pkinase_Tyr	asmbl_177.ricev70_pasa10
LOC_Os09g17890.1	Os09g17890	198286	326	SRLCK	HOM000017	Pkinase_Tyr	no
LOC_Os09g17970.1	Os09g17970	212477	514	SRLCK	HOM000017	Pkinase_Tyr	no
LOC_Os09g18530.1	Os09g18530	167428	464	SRLCK	HOM000017	Pkinase_Tyr	no
Potri.002G237600.1	Pt002G237600	81346	378	RLCK	HOM000017	Pkinase_Tyr	asmbl_4987.poplarv30_pasa1
Potri.004G113400.1	Pt004G113400	119375	417	SRLCK	HOM000017	Pkinase_Tyr	asmbl_2137.poplarv30_pasa7
Potri.005G108300.1	Pt005G108300	14284	317	RLCK	HOM000017	Pkinase	asmbl_2258.poplarv30_pasa8	part
Potri.005G143300.1	Pt005G143300	19106	109	SRLCK	HOM000017	Pkinase	no
Potri.007G128400.1	Pt007G128400	511780	906	SRLCK	HOM000017	Pkinase_Tyr	asmbl_2655.popalrv30_pasa10
Potri.009G041900.1	Pt009G041900	130400	451	SRLCK	HOM000017	Pkinase_Tyr	asmbl_866.poplarv30_pasa11
Potri.009G100400.1	Pt009G100400	236498	580	SRLCK	HOM000017	Pkinase	asmbl_1954.poplarv30_pasa11
Potri.011G131200.1	Pt011G131200	112373	430	SRLCK	HOM000017	Pkinase_Tyr	asmbl_2715.poplarv30_pasa12
Potri.014G087200.1	Pt014G087200	137407	439	SRLCK	HOM000017	Pkinase_Tyr	asmbl_5324.poplarv30_pasa13
Potri.014G144800.1	Pt014G144800	81345	377	RLCK	HOM000017	Pkinase_Tyr	asmbl_6443.poplarv30_pasa13
Potri.017G101400.1	Pt017G101400	119375	419	SRLCK	HOM000017	Pkinase_Tyr	asmbl_2188.poplarv30_pasa3
Potri.018G124600.1	Pt018G124600	232499	513	SRLCK	HOM000017	Pkinase_Tyr	asmbl_5816.poplarv30_pasa3
Pp1s135_48V6.1	P1s135_48	531793	865	SRLCK	HOM000017	Pkinase	asmbl_2656.p5physco4,asmbl_2657.p5physco4	part
Pp1s14_256V6.1	P1s14_256	506772	893	SRLCK	HOM000017	Pkinase_Tyr	asmbl_2047.p5physco0,asmbl_2048.p5physco0,assmbl_2049.p5phy	part
Pp1s156_65V6.1	P1s156_65	80350	407	SRLCK	HOM000017	Pkinase_Tyr	asmbl_4950.p5physco4,asmbl_4951.p5physco4	part
Pp1s173_15V6.2	P1s173_15	297568	645	SRLCK	HOM000017	Pkinase_Tyr	asmbl_442.p5physco5,asmbl_444.p5physco5,asmbl_446.p5physco5
Pp1s201_116V6.1	P1s201_116	93364	411	SRLCK	HOM000017	Pkinase_Tyr	asmbl_3026.p5physco5,asmbl_3027.p5physco5	part
Pp1s359_36V6.1	P1s359_36	64316	400	RLCK	HOM000017	Pkinase	asmbl_333.p5physco7
Pp1s368_13V6.1	P1s368_13	79349	403	SRLCK	HOM000017	Pkinase_Tyr	asmbl_517.p5physco7	part
Pp1s5_179V6.1	P1s5_179	84354	381	SRLCK	HOM000017	Pkinase_Tyr	no
Pp1s74_194V6.1	P1s74_194	83352	377	SRLCK	HOM000017	Pkinase	no
Potri.001G415300.1	Pt001G415300	114375	431	SRLCK	HOM000017	Pkinase_Tyr	asmbl_8678.poplarv30_pasa0
Potri.002G161600.1	Pt002G161600	63333	366	SRLCK	HOM000017	Pkinase_Tyr	asmbl_3384.poplarv30_pasa1
Potri.003G046500.1	Pt003G046500	273550	630	RLCK	HOM000017	Pkinase_Tyr	asmbl_1189.poplarv30_pasa6
Potri.006G064200.1	Pt006G064200	227494	508	SRLCK	HOM000017	Pkinase_Tyr	asmbl_1260.poplarv30_pasa9
Potri.010G121100.1	Pt010G121100	312579	645	SRLCK	HOM000017	Pkinase	asmbl_5936.poplarv30_pasa11,asmbl_5937.poplarv30_pasa11
Potri.013G103300.1	Pt013G103300	455736	760	SRLCK	HOM000017	Pkinase_Tyr	asmbl_2240.poplarv30	part
Potri.017G029900.1	Pt017G029900	527796	922	SRLCK	HOM000017	Pkinase_Tyr	asmbl_640.poplarv30_pasa3
Pp1s12_33V6.1	P1s12_33	65340	399	SRLCK	HOM000017	Pkinase	asmbl_1171.p5physco0,asmbl_1173.p5physco0	part
Pp1s133_62V6.1	P1s133_62	190452	472	SRLCK	HOM000017	Pkinase_Tyr	asmbl_2477.p5physco4,asmbl_2479.p5physco4
Pp1s142_28V6.1	P1s142_28	549814	881	SRLCK	HOM000017	Pkinase_Tyr	asmbl_3422.p5physco4,asmbl_3423.p5phy	part
Pp1s222_106V6.1	Ps222_106	641907	984	RLCK	HOM000017	Pkinase	asmbl_4669.p5physco5,asmbl_4670.p5physco5	part
Pp1s254_1V6.1	P1s254_1	75348	475	SRLCK	HOM000017	Pkinase	asmbl_897.p5physco6,asmbl_898.p5physco6	part
Pp1s2_454V6.1	P1s2_454	250519	596	SRLCK	HOM000017	Pkinase	asmbl_3393.p5physco0,asmbl_3394.p5physco0	part
Pp1s34_202V6.1	P1s34_202	520799	863	SRLCK	HOM000017	Pkinase	asmbl_4300.p5physco1	part
Pp1s37_64V6.1	P1s37_64	68229	234	RLCK	HOM000017	Pkinase	no
Pp1s53_23V6.1	P1s53_23	62327	715	SRLCK	HOM000017	Pkinase_Tyr	asmbl_2277.p5physco2	part
Pp1s8_39V6.1	P1s8_39	137398	461	SRLCK	HOM000017	Pkinase_Tyr	asmbl_5277.p5physco0	part
30867	Sm30867	398667	687	SRLK		B_lectin,S_locus_glycop,Pkinase	no
405588	Sm405588	540653	732	SRLK		B_lectin,S_locus_glycop,PAN_2,Pkinase_Tyr	no
405892	Sm405892	539584	704	SRLK		B_lectin,S_locus_glycop,PAN_2,Pkinase_Tyr	no
407256	Sm407256	506556	666	SRLK		B_lectin,S_locus_glycop,Pkinase_Tyr	no
432162	Sm432162	478670	699	SRLK		B_lectin,PAN_2,Pkinase	no
438131	Sm438131	564651	691	SRLK		B_lectin,Pkinase	asmbl_3564.p5selaginella0,asmbl_3565.p5selaginella0,asmbl_3566.p5selaginella0
438187	Sm438187	515587	679	SRLK		B_lectin,Pkinase	no
77831	Sm77831	450719	752	SRLK		B_lectin,S_locus_glycop,Pkinase	no
81021	Sm81021	478753	811	SRLK		B_lectin,Pkinase	no
AT1G11280.1	AT1G11280	517716	830	SRLK		B_lectin,S_locus_glycop,PAN_2,Pkinase_Tyr	asmbl_2038.p5arabi0
AT1G11300.1	AT1G11300	511772	1650	SRLK		B_lectin,S_locus_glycop,PAN_2,Pkinase_Tyr,B_lectin,S_locus_glycop,PAN_2	no
AT1G11330.2	AT1G11330	526739	842	SRLK		B_lectin,S_locus_glycop,PAN_2,Pkinase	asmbl_2046.p5arabi0,asmbl_2047.p5arabi0
AT1G11340.1	AT1G11340	585851	901	SRLK		B_lectin,S_locus_glycop,PAN_2,Pkinase_Tyr	asmbl_2048.p5arabi0	part
AT1G11350.1	AT1G11350	514714	830	SRLK		B_lectin,S_locus_glycop,PAN_2,Pkinase_Tyr	asmbl_2053.p5arabi0
AT1G11410.1	AT1G11410	525791	845	SRLK		B_lectin,S_locus_glycop,PAN_2,Pkinase_Tyr,DUF3403	asmbl_2061.p5arabi0,asmbl_2062.p5arabi0,asmbl_2063.p5arabi0,asmbl_2064.p5arabi0,asmbl_2065.p5arabi0,asmbl_2066.p5arabi0,asmbl_2067.p5arabi0,asmbl_2068.p5arabi0,asmbl_2069.p5arabi0
AT1G34300.1	AT1G34300	487754	829	SRLK		B_lectin,S_locus_glycop,Pkinase	asmbl_5902.p5arabi0
AT1G61360.1	AT1G61360	500700	821	SRLK		B_lectin,S_locus_glycop,PAN_2,Pkinase_Tyr	asmbl_8567.p5arabi0
AT1G61370.1	AT1G61370	502768	814	SRLK		B_lectin,S_locus_glycop,PAN_2,Pkinase_Tyr,DUF3403	no
AT1G61380.1	AT1G61380	491687	805	SRLK		B_lectin,S_locus_glycop,PAN_2,Pkinase_Tyr,DUF3403	asmbl_8568.p5arabi0
AT1G61390.1	AT1G61390	523788	831	SRLK		B_lectin,S_locus_glycop,PAN_2,Pkinase_Tyr,DUF3403	asmbl_8569.p5arabi0,asmbl_8570.p5arabi0	part
AT1G61400.1	AT1G61400	502707	819	SRLK		B_lectin,S_locus_glycop,PAN_2,Pkinase_Tyr,DUF3403	asmbl_8571.p5arabi0	part
AT1G61420.1	AT1G61420	496762	807	SRLK		B_lectin,S_locus_glycop,PAN_2,Pkinase_Tyr,DUF3403	asmbl_8573.p5arabi0	part
AT1G61430.1	AT1G61430	490761	806	SRLK		B_lectin,S_locus_glycop,PAN_2,Pkinase_Tyr,DUF3403	asmbl_8578.p5arabi0,asmbl_8579.p5arabi0
AT1G61440.1	AT1G61440	479746	792	SRLK		B_lectin,S_locus_glycop,PAN_2,Pkinase_Tyr,DUF3403	asmbl_8580.p5arabi0	part
AT1G61460.1	AT1G61460	304555	598	SRLK		S_locus_glycop,PAN_2,Pkinase_Tyr,DUF3403	asmbl_8583.p5arabi0
AT1G61480.1	AT1G61480	497766	809	SRLK		B_lectin,S_locus_glycop,PAN_2,Pkinase_Tyr,DUF3403	no
AT1G61490.1	AT1G61490	491757	804	SRLK		B_lectin,S_locus_glycop,PAN_2,Pkinase_Tyr,DUF3403	no
AT1G61500.1	AT1G61500	492759	804	SRLK		B_lectin,S_locus_glycop,PAN_2,Pkinase_Tyr,DUF3403	asmbl_8585.p5arabi0,asmbl_8586.p5arabi0	part
AT1G61550.1	AT1G61550	491756	802	SRLK		B_lectin,S_locus_glycop,PAN_2,Pkinase_Tyr,DUF3403	asmbl_8589.p5arabi0,asmbl_8591.p5arabi0	part
AT1G61610.1	AT1G61610	528726	842	SRLK		B_lectin,S_locus_glycop,PAN_2,Pkinase_Tyr	no
AT1G65790.1	AT1G65790	521792	843	SRLK		B_lectin,S_locus_glycop,PAN_2,DUF3660,Pkinase_Tyr,DUF3403	asmbl_9296.p5arabi0	part
AT1G65800.1	AT1G65800	525796	847	SRLK		B_lectin,S_locus_glycop,PAN_2,DUF3660,Pkinase_Tyr,DUF3403	asmbl_9297.p5arabi0
AT1G67520.1	AT1G67520	424586	587	SRLK		B_lectin,PAN_2,Pkinase	asmbl_9576.p5arabi0,asmbl_9577.p5arabi0	part
AT2G19130.1	AT2G19130	496764	828	SRLK		B_lectin,S_locus_glycop,PAN_2,Pkinase	asmbl_2195.p5arabi1,asmbl_2196.p5arabi1
AT2G41890.1	AT2G41890	519643	764	SRLK		B_lectin,S_locus_glycop,PAN_2,Pkinase_Tyr	asmbl_6271.p5arabi1	part
AT3G16030.1	AT3G16030	530797	850	SRLK		B_lectin,PAN_2,Pkinase	no
AT4G00340.1	AT4G00340	486682	818	SRLK		B_lectin,S_locus_glycop,Pkinase	asmbl_65.p5arabi3,asmbl_66.p5arabi3,asmbl_67.p5arabi3,asmbl_68.p5arabi3,asmbl_69.p5arabi3,asmbl_70.p5arabi3	part
AT4G03230.1	AT4G03230	693955	1010	SRLK		B_lectin,S_locus_glycop,PAN_2,Pkinase,DUF3403	asmbl_672.p5arabi3
AT4G11900.1	AT4G11900	539805	849	SRLK		B_lectin,S_locus_glycop,PAN_2,Pkinase	asmbl_1681.p5arabi3
AT4G21370.1	AT4G21370	528801	853	SRK
AT4G21380.1	AT4G21380	529797	850	SRLK		B_lectin,S_locus_glycop,PAN_2,DUF3660,Pkinase_Tyr,DUF3403	asmbl_3451.p5arabi3
AT4G21390.1	AT4G21390	532796	849	SRLK		B_lectin,S_locus_glycop,PAN_2,Pkinase_Tyr	asmbl_3452.p5arabi3
AT4G27290.1	AT4G27290	467735	783	SRLK		B_lectin,S_locus_glycop,PAN_2,Pkinase_Tyr	no
AT4G27300.1	AT4G27300	504769	815	SRLK		B_lectin,S_locus_glycop,PAN_2,Pkinase_Tyr	asmbl_4519.p5arabi3,asmbl_4520.p5arabi3,asmbl_4521.p5arabi3,asmbl_4523.p5arabi3,asmbl_4524.p5arabi3,asmbl_4525.p5arabi3,asmbl_4526.p5arabi3,asmbl_4527.p5arabi3	part
AT4G32300.1	AT4G32300	497762	821	SRLK		B_lectin,Pkinase	asmbl_5456.p5arabi3
AT5G35370.1	AT5G35370	518799	872	SRLK		B_lectin,Pkinase	asmbl_4886.p5arabi4,asmbl_4887.p5arabi4	part
AT5G60900.1	AT5G60900	450712	748	SRLK		B_lectin,Pkinase	asmbl_9193.p5arabi4
LOC_Os01g06240.1	Os01g06240	509788	831	SRLK		B_lectin,S_locus_glycop,PAN_2,Pkinase	no
LOC_Os01g10700.1	Os01g10700	463725	750	SRLK		B_lectin,Pkinase	no
LOC_Os01g10710.1	Os01g10710	537800	845	SRLK		B_lectin,Pkinase	no
LOC_Os01g12290.1	Os01g12290	478741	775	SRLK		B_lectin,PAN_2,Pkinase	no
LOC_Os01g12400.2	Os01g12400	205469	502	SRLK		PAN_2,Pkinase	no
LOC_Os01g12410.1	Os01g12410	466729	762	SRLK		B_lectin,S_locus_glycop,PAN_2,Pkinase	no
LOC_Os01g12420.1	Os01g12420	510704	813	SRLK		B_lectin,S_locus_glycop,PAN_2,Pkinase	asmbl_1545.ricev70_pasa0
LOC_Os01g12430.1	Os01g12430	499762	805	SRLK		B_lectin,S_locus_glycop,PAN_2,Pkinase	asmbl_1546.ricev70_pasa0,asmbl_1546.ricev70_pasa0	part
LOC_Os01g40499.2	Os01g40499	540828	856	SRLK		B_lectin,S_locus_glycop,PAN_2,Pkinase	asmbl_3975.ricev70_pasa0
LOC_Os01g45520.1	Os01g45520	444710	743	SRLK		B_lectin,S_locus_glycop,Pkinase	no
LOC_Os01g47810.1	Os01g47810	509781	795	SRLK		B_lectin,S_locus_glycop,PAN_1,Pkinase	asmbl_4837.ricev70_pasa0
LOC_Os01g47820.1	Os01g47820	510781	797	SRLK		B_lectin,S_locus_glycop,PAN_1,Pkinase	asmbl_4838.ricev70_pasa0	part
LOC_Os01g47840.1	Os01g47840	495765	781	SRLK		B_lectin,S_locus_glycop,PAN_2,Pkinase	asmbl_4841.ricev70_pasa0	part
LOC_Os01g47900.1	Os01g47900	526739	819	SRLK		B_lectin,S_locus_glycop,PAN_2,Pkinase	asmbl_4845.ricev70_pasa0
LOC_Os01g48000.1	Os01g48000	520744	814	SRLK		B_lectin,S_locus_glycop,PAN_2,Pkinase	asmbl_4847.ricev70_pasa0
LOC_Os01g48020.1	Os01g48020	492699	778	SRLK		B_lectin,S_locus_glycop,PAN_2,Pkinase	asmbl_4848.ricev70_pasa0	part
LOC_Os01g48040.1	Os01g48040	494766	772	SRLK		B_lectin,S_locus_glycop,PAN_2,Pkinase	asmbl_4851.ricev70_pasa0
LOC_Os01g57480.1	Os01g57480	514783	827	SRLK		B_lectin,S_locus_glycop,PAN_2,Pkinase_Tyr	asmbl_6261.ricev70_pasa0
LOC_Os01g57490.1	Os01g57490	423651	797	SRLK		B_lectin,Pkinase_Tyr	asmbl_6262.ricev70_pasa0,asmbl_6263.ricev70_pasa0,asmbl_6264.ricev70_pasa0	part
LOC_Os01g57510.1	Os01g57510	545742	856	SRLK		B_lectin,S_locus_glycop,PAN_2,Pkinase_Tyr,DUF3403	no
LOC_Os01g57560.1	Os01g57560	529784	835	SRLK		B_lectin,S_locus_glycop,PAN_2,Pkinase_Tyr,DUF3403	asmbl_6271.ricev70_pasa0
LOC_Os01g65010.1	Os01g65010	504782	824	SRLK		B_lectin,S_locus_glycop,PAN_2,Pkinase	no
LOC_Os01g65060.1	Os01g65060	273542	580	SRLK		S_locus_glycop,PAN_2,Pkinase	no
LOC_Os01g66250.1	Os01g66250	529810	826	SRLK		B_lectin,S_locus_glycop,PAN_2,Pkinase	asmbl_7569.ricev70_pasa0
LOC_Os01g66610.1	Os01g66610	525788	826	SRLK		B_lectin,S_locus_glycop,PAN_2,Pkinase	asmbl_7614.ricev70_pasa0
LOC_Os01g66630.1	Os01g66630	269511	536	SRLK		S_locus_glycop,Pkinase	asmbl_7616.ricev70_pasa0	part
LOC_Os01g66640.1	Os01g66640	499762	790	SRLK		B_lectin,S_locus_glycop,PAN_2,Pkinase	no
LOC_Os01g66680.1	Os01g66680	451710	748	SRLK		B_lectin,S_locus_glycop,PAN_2,Pkinase	asmbl_7618.ricev70_pasa0,asmbl_7619.ricev70_pasa0	part
LOC_Os01g73390.1	Os01g73390	500546	559	SRLK		B_lectin,S_locus_glycop,Pkinase_Tyr	no
LOC_Os02g13965.1	Os02g13965	535798	836	SRLK		B_lectin,Pkinase	asmbl_1858.ricev70_pasa1	part
LOC_Os02g52850.1	Os02g52850	540823	905	SRLK		B_lectin,Pkinase	asmbl_6202.ricev70_pasa1
LOC_Os03g12150.1	Os03g12150	516788	843	SRLK		B_lectin,S_locus_glycop,PAN_2,Pkinase	asmbl_1783.ricev70_pasa4
LOC_Os03g30890.1	Os03g30890	548818	856	SRLK		B_lectin,S_locus_glycop,PAN_1,Pkinase	asmbl_4114.ricev70_pasa4
LOC_Os03g35600.1	Os03g35600	554823	868	SRLK		B_lectin,S_locus_glycop,PAN_2,Pkinase_Tyr	asmbl_4366.ricev70_pasa4
LOC_Os03g61310.1	Os03g61310	516713	797	SRLK		B_lectin,Pkinase	asmbl_7378.ricev70_pasa4
LOC_Os03g62180.2	Os03g62180	498765	858	SRLK		B_lectin,S_locus_glycop,PAN_2,Pkinase	asmbl_7502.ricev70_pasa4
LOC_Os04g01310.1	Os04g01310	533797	828	SRLK		B_lectin,S_locus_glycop,PAN_2,Pkinase	asmbl_37.ricev70_pasa5
LOC_Os04g01320.1	Os04g01320	518783	813	SRLK		B_lectin,S_locus_glycop,PAN_2,Pkinase	asmbl_39.ricev70_pasa5
LOC_Os04g07200.1	Os04g07200	444570	608	SRLK		B_lectin,S_locus_glycop,Pkinase	no
LOC_Os04g12540.1	Os04g12540	526790	1010	SRLK		B_lectin,Pkinase,RVT_3	asmbl_601.ricev70_pasa5,asmbl_602.ricev70_pasa5
LOC_Os04g12560.1	Os04g12560	524789	811	SRLK		B_lectin,Pkinase	asmbl_604.ricev70_pasa5
LOC_Os04g12580.1	Os04g12580	494757	781	SRLK		B_lectin,Pkinase	no
LOC_Os04g12600.1	Os04g12600	517781	804	SRLK		B_lectin,Pkinase	asmbl_606.ricev70_pasa5
LOC_Os04g15580.1	Os04g15580	164367	478	SRLK		PAN_2,Pkinase	asmbl_766.ricev70_pasa5
LOC_Os04g23600.1	Os04g23600	380531	659	SRLK		B_lectin,Pkinase	no
LOC_Os04g23620.1	Os04g23620	418682	709	SRLK		B_lectin,Pkinase	asmbl_1185.ricev70_pasa5
LOC_Os04g23700.1	Os04g23700	471734	779	SRLK		B_lectin,PAN_2,Pkinase	asmbl_1191.ricev70_pasa5,asmbl_1192.ricev70_pasa5,asmbl_1193.ricev70_pasa5
LOC_Os04g23720.1	Os04g23720	513777	822	SRLK		B_lectin,PAN_2,Pkinase	asmbl_1194.ricev70_pasa5
LOC_Os04g23760.1	Os04g23760	554818	863	SRLK		B_lectin,S_locus_glycop,PAN_2,Pkinase	no
LOC_Os04g28780.1	Os04g28780	522787	817	SRLK		B_lectin,S_locus_glycop,PAN_2,Pkinase	asmbl_1530.ricev70_pasa5
LOC_Os04g34250.1	Os04g34250	509776	807	SRLK		B_lectin,S_locus_glycop,PAN_2,Pkinase	asmbl_2063.ricev70_pasa5,asmbl_2064.ricev70_pasa5	part
LOC_Os04g34270.1	Os04g34270	389655	684	SRLK		B_lectin,S_locus_glycop,PAN_2,Pkinase	asmbl_2065.ricev70_pasa5
LOC_Os04g34290.1	Os04g34290	505774	816	SRLK		B_lectin,S_locus_glycop,PAN_2,Pkinase	no
LOC_Os04g34300.1	Os04g34300	513574	677	SRLK		B_lectin,S_locus_glycop,PAN_2,Pkinase	no
LOC_Os04g34320.1	Os04g34320	360620	662	SRLK		S_locus_glycop,PAN_2,Pkinase	asmbl_2069.ricev70_pasa5	part
LOC_Os04g34330.1	Os04g34330	506771	798	SRLK		B_lectin,S_locus_glycop,PAN_2,Pkinase	asmbl_2071.ricev70_pasa5	part
LOC_Os04g34360.1	Os04g34360	275541	565	SRLK		S_locus_glycop,PAN_2,Pkinase	asmbl_2073.ricev70_pasa5	part
LOC_Os04g34370.1	Os04g34370	505770	805	SRLK		B_lectin,S_locus_glycop,PAN_2,Pkinase	asmbl_2076.ricev70_pasa5
LOC_Os04g34390.1	Os04g34390	507773	802	SRLK		B_lectin,S_locus_glycop,PAN_2,Pkinase	no
LOC_Os04g34410.1	Os04g34410	506793	827	SRLK		B_lectin,S_locus_glycop,PAN_2,Pkinase	no
LOC_Os04g34420.1	Os04g34420	508774	808	SRLK		B_lectin,S_locus_glycop,PAN_2,Pkinase	no
LOC_Os04g39910.1	Os04g39910	517772	794	SRLK		B_lectin,Pkinase	asmbl_2722.ricev70_pasa5
LOC_Os04g39930.1	Os04g39930	514779	801	SRLK		B_lectin,Pkinase	no
LOC_Os04g42740.1	Os04g42740	501764	793	SRLK		B_lectin,S_locus_glycop,PAN_2,Pkinase	no
LOC_Os04g53994.1	Os04g53994	501765	813	SRLK		B_lectin,S_locus_glycop,PAN_2,Pkinase_Tyr	asmbl_4758.ricev70_pasa5
LOC_Os04g53998.1	Os04g53998	500764	813	SRLK		B_lectin,S_locus_glycop,PAN_2,Pkinase	asmbl_4760.ricev70_pasa5
LOC_Os04g54002.1	Os04g54002	497772	820	SRLK		B_lectin,S_locus_glycop,PAN_2,Pkinase_Tyr	asmbl_4772.ricev70_pasa5
LOC_Os04g54010.1	Os04g54010	406669	718	SRLK		B_lectin,S_locus_glycop,PAN_2,Pkinase_Tyr	asmbl_4769.ricev70_pasa5
LOC_Os04g54020.1	Os04g54020	587691	1035	SRLK		B_lectin,S_locus_glycop,PAN_2,Pkinase_Tyr,Pkinase,Pkinase_Tyr	no
LOC_Os04g54070.1	Os04g54070	527839	887	SRLK		B_lectin,S_locus_glycop,PAN_2,Pkinase_Tyr	asmbl_4773.ricev70_pasa5
LOC_Os04g54080.1	Os04g54080	588782	832	SRLK		B_lectin,S_locus_glycop,PAN_2,Pkinase	asmbl_4774.ricev70_pasa5,asmbl_4775.ricev70_pasa5
LOC_Os04g54110.1	Os04g54110	435621	687	SRLK		B_lectin,S_locus_glycop,PAN_2,Pkinase_Tyr	asmbl_4776.ricev70_pasa5
LOC_Os04g54120.1	Os04g54120	510774	822	SRLK		B_lectin,S_locus_glycop,PAN_2,Pkinase_Tyr	no
LOC_Os04g54130.1	Os04g54130	529789	834	SRLK		B_lectin,S_locus_glycop,PAN_2,Pkinase	asmbl_4778.ricev70_pasa5
LOC_Os04g54140.1	Os04g54140	508778	823	SRLK		B_lectin,S_locus_glycop,PAN_2,Pkinase	asmbl_4779.ricev70_pasa5
LOC_Os04g54180.1	Os04g54180	478740	781	SRLK		B_lectin,S_locus_glycop,PAN_2,Pkinase	asmbl_4780.ricev70_pasa5
LOC_Os04g56080.1	Os04g56080	517800	848	SRLK		B_lectin,S_locus_glycop,PAN_2,Pkinase	no
LOC_Os04g56090.1	Os04g56090	523805	814	SRLK		B_lectin,S_locus_glycop,PAN_1,Pkinase	no
LOC_Os05g07080.1	Os05g07080	490552	719	SRLK		B_lectin,S_locus_glycop,PAN_2,Pkinase	asmbl_850.ricev70_pasa6	part
LOC_Os05g07300.1	Os05g07300	514780	814	SRLK		B_lectin,S_locus_glycop,PAN_2,Pkinase	asmbl_873.ricev70_pasa6
LOC_Os05g07420.1	Os05g07420	514780	803	SRLK		B_lectin,S_locus_glycop,PAN_2,Pkinase	asmbl_878.ricev70_pasa6
LOC_Os05g07450.1	Os05g07450	514781	804	SRLK		B_lectin,S_locus_glycop,PAN_2,Pkinase	asmbl_880.ricev70_pasa6
LOC_Os05g07470.1	Os05g07470	378501	548	SRLK		B_lectin,S_locus_glycop,PAN_2,Pkinase	no
LOC_Os05g34390.1	Os05g34390	578745	821	SRLK		B_lectin,S_locus_glycop,Pkinase	no
LOC_Os05g42210.1	Os05g42210	521788	837	SRLK		B_lectin,S_locus_glycop,PAN_2,Pkinase_Tyr,DUF3403	asmbl_3801.ricev70_pasa6
LOC_Os06g06920.1	Os06g06920	535808	810	SRLK		B_lectin,Pkinase	asmbl_831.ricev70_pasa7
LOC_Os06g06930.1	Os06g06930	537810	818	SRLK		B_lectin,S_locus_glycop,Pkinase	asmbl_835.ricev70_pasa7	part
LOC_Os06g06940.1	Os06g06940	375650	657	SRLK		B_lectin,Pkinase	asmbl_837.ricev70_pasa7
LOC_Os06g06960.1	Os06g06960	523797	805	SRLK		B_lectin,S_locus_glycop,PAN_1,Pkinase	asmbl_839.ricev70_pasa7,asmbl_840.ricev70_pasa7	part
LOC_Os06g29810.2	Os06g29810	525789	845	SRLK		B_lectin,Pkinase	asmbl_2727.ricev70_pasa7
LOC_Os06g35850.2	Os06g35850	279492	517	SRLK		S_locus_glycop,PAN_2,Pkinase	asmbl_3054.ricev70_pasa7
LOC_Os06g35870.1	Os06g35870	529613	640	SRLK		B_lectin,Pkinase_Tyr	no
LOC_Os06g37670.1	Os06g37670	516795	824	SRLK		B_lectin,S_locus_glycop,Pkinase	asmbl_3231.ricev70_pasa7
LOC_Os06g37690.1	Os06g37690	516794	806	SRLK		B_lectin,S_locus_glycop,PAN_2,Pkinase	asmbl_3235.ricev70_pasa7
LOC_Os06g37750.1	Os06g37750	515793	802	SRLK		B_lectin,S_locus_glycop,PAN_4,Pkinase	asmbl_3238.ricev70_pasa7
LOC_Os06g40030.1	Os06g40030	520801	813	SRLK		B_lectin,S_locus_glycop,PAN_2,Pkinase	asmbl_3428.ricev70_pasa7
LOC_Os06g41500.1	Os06g41500	477616	620	SRLK		B_lectin,Pkinase	no
LOC_Os06g41510.1	Os06g41510	519793	831	SRLK		B_lectin,Pkinase	no
LOC_Os06g41560.1	Os06g41560	522810	857	SRLK		B_lectin,Pkinase	asmbl_3618.ricev70_pasa7
LOC_Os07g08860.1	Os07g08860	542808	837	SRLK		B_lectin,S_locus_glycop,PAN_2,Pkinase	no
LOC_Os07g36544.2	Os07g36544	539735	859	SRLK		B_lectin,S_locus_glycop,PAN_2,DUF3660,Pkinase,DUF3403	asmbl_2926.ricev70_pasa8
LOC_Os07g36570.1	Os07g36570	546811	865	SRLK		B_lectin,S_locus_glycop,PAN_2,Pkinase_Tyr	asmbl_2928.ricev70_pasa8
LOC_Os07g36590.1	Os07g36590	538753	853	SRLK		B_lectin,S_locus_glycop,PAN_2,Pkinase_Tyr	asmbl_2929.ricev70_pasa8
LOC_Os07g36780.1	Os07g36780	497761	824	SRLK		B_lectin,S_locus_glycop,PAN_2,Pkinase	asmbl_2942.ricev70_pasa8
LOC_Os08g08140.1	Os08g08140	179293	1098	SRLK		S_locus_glycop,PAN_2,Pkinase,B_lectin,S_locus_glycop,PAN_2,Pkinase	asmbl_836.ricev70_pasa9
LOC_Os08g13420.1	Os08g13420	510705	837	SRLK		B_lectin,S_locus_glycop,Pkinase	asmbl_1270.ricev70_pasa9
LOC_Os08g13870.1	Os08g13870	506704	790	SRLK		B_lectin,S_locus_glycop,Pkinase	no
LOC_Os09g28180.1	Os09g28180	542841	898	SRLK		B_lectin,Pkinase	asmbl_2041.ricev70_pasa10
LOC_Os09g37780.1	Os09g37780	538736	854	SRLK		B_lectin,S_locus_glycop,PAN_2,Pkinase	no
LOC_Os09g37800.1	Os09g37800	544738	855	SRLK		B_lectin,S_locus_glycop,PAN_2,Pkinase	no
LOC_Os09g37834.1	Os09g37834	530730	839	SRLK		B_lectin,S_locus_glycop,PAN_2,Pkinase	asmbl_3189.ricev70_pasa10,asmbl_3190.ricev70_pasa10
LOC_Os09g37840.1	Os09g37840	1368, 1632	2434	SRLK		B_lectin,S_locus_glycop,PAN_2,Pkinase,B_lectin,S_locus_glycop,PAN_2	no
LOC_Os09g37880.1	Os09g37880	524718	838	SRLK		B_lectin,S_locus_glycop,PAN_2,Pkinase	no
LOC_Os09g37890.1	Os09g37890	462662	774	SRLK		B_lectin,S_locus_glycop,PAN_2,Pkinase	no
LOC_Os10g01100.1	Os10g01100	545829	853	SRLK		B_lectin,S_locus_glycop,PAN_2,Pkinase	asmbl_13.ricev70_pasa11
LOC_Os10g20120.1	Os10g20120	501765	800	SRLK		B_lectin,S_locus_glycop,PAN_2,Pkinase	no
LOC_Os10g20160.1	Os10g20160	506772	807	SRLK		B_lectin,S_locus_glycop,PAN_2,Pkinase	asmbl_982.ricev70_pasa11
LOC_Os11g03820.1	Os11g03820	983, 1258	1267	SRLK		PORR,PORR,B_lectin,S_locus_glycop,Pkinase	asmbl_374.ricev70_pasa2
LOC_Os11g03840.1	Os11g03840	552828	841	SRLK		B_lectin,S_locus_glycop,PAN_1,Pkinase	asmbl_375.ricev70_pasa2	part
LOC_Os11g03880.1	Os11g03880	545821	828	SRLK		B_lectin,S_locus_glycop,Pkinase	asmbl_379.ricev70_pasa2
LOC_Os11g10260.1	Os11g10260	870, 1070	1093	SRLK		B_lectin,S_locus_glycop,PAN_2,Pkinase	no
LOC_Os11g10280.1	Os11g10280	566768	790	SRLK		B_lectin,S_locus_glycop,S_locus_glycop,PAN_2,Pkinase	no
LOC_Os12g03640.1	Os12g03640	445720	729	SRLK		B_lectin,S_locus_glycop,Pkinase	asmbl_363.ricev70_pasa3,asmbl_364.ricev70_pasa3	part
LOC_Os12g03650.1	Os12g03650	546822	835	SRLK		B_lectin,S_locus_glycop,PAN_1,Pkinase	asmbl_365.ricev70_pasa3	part
LOC_Os12g03670.1	Os12g03670	548823	836	SRLK		B_lectin,S_locus_glycop,PAN_1,Pkinase	no
LOC_Os12g03690.1	Os12g03690	545822	828	SRLK		B_lectin,S_locus_glycop,Pkinase	no
LOC_Os12g07800.1	Os12g07800	502775	780	SRLK		B_lectin,S_locus_glycop,PAN_2,Pkinase	asmbl_860.ricev70_pasa3,asmbl_861.ricev70_pasa3,asmbl_862.ricev70_pasa3	part
LOC_Os12g34320.2	Os12g34320	539818	824	SRLK		B_lectin,S_locus_glycop,PAN_2,Pkinase	asmbl_2629.ricev70_pasa3,asmbl_2630.ricev70_pasa3
LOC_Os12g44320.1	Os12g44320	556767	898	SRLK		B_lectin,Pkinase	asmbl_3816.ricev70_pasa3	part
Potri.001G006100.1	Pt001G006100	511733	768	SRLK		B_lectin,S_locus_glycop,Pkinase_Tyr	asmbl_146.poplarv30_pasa0
Potri.001G014100.1	Pt001G014100	515781	804	SRLK		B_lectin,Pkinase	asmbl_304.poplarv30_pasa0,asmbl_305.poplarv30_pasa0,asmbl_306.poplarv30_pasa0	part
Potri.001G014400.1	Pt001G014400	500745	767	SRLK		B_lectin,Pkinase	asmbl_311.poplarv30_pasa0
Potri.001G014600.1	Pt001G014600	515781	804	SRLK		B_lectin,Pkinase	asmbl_314.poplarv30_pasa0,asmbl_315.poplarv30_pasa0,asmbl_316.poplarv30_pasa0	part
Potri.001G014700.1	Pt001G014700	522786	812	SRLK		B_lectin,Pkinase	asmbl_317.poplarv30_pasa0
Potri.001G134900.1	Pt001G134900	503769	818	SRLK		B_lectin,S_locus_glycop,PAN_2,Pkinase_Tyr,DUF3403	asmbl_2758.poplarv30_pasa0
Potri.001G153800.1	Pt001G153800	483750	776	SRLK		B_lectin,Pkinase	asmbl_3139.poplarv30_pasa0
Potri.001G228200.1	Pt001G228200	427693	714	SRLK		B_lectin,S_locus_glycop,Pkinase	asmbl_4792.poplarv30_pasa0
Potri.001G228300.1	Pt001G228300	549810	819	SRLK		B_lectin,Pkinase	asmbl_4793.poplarv30_pasa0
Potri.001G409300.1	Pt001G409300	510776	824	SRLK		B_lectin,S_locus_glycop,PAN_2,Pkinase_Tyr,DUF3403	asmbl_8556.poplarv30_pasa0
Potri.001G410800.1	Pt001G410800	519788	836	SRLK		B_lectin,S_locus_glycop,PAN_2,Pkinase_Tyr,DUF3403	asmbl_8595.poplarv30_pasa0
Potri.001G411000.1	Pt001G411000	508777	824	SRLK		B_lectin,S_locus_glycop,PAN_2,Pkinase_Tyr,DUF3403	asmbl_8599.poplarv30_pasa0 asmbl_8600.poplarv30_pasa0 asmbl_8601.poplarv30_pasa0
Potri.001G411100.1	Pt001G411100	470738	785	SRLK		B_lectin,S_locus_glycop,PAN_2,Pkinase_Tyr,DUF3403	asmbl_8604.poplarv30_pasa0
Potri.001G411300.1	Pt001G411300	503772	820	SRLK		B_lectin,S_locus_glycop,PAN_2,Pkinase_Tyr,DUF3403	asmbl_8606.poplarv30_pasa0
Potri.001G411400.1	Pt001G411400	474743	791	SRLK		B_lectin,S_locus_glycop,PAN_2,Pkinase_Tyr,DUF3403	asmbl_8608.poplarv30_pasa0
Potri.001G411700.1	Pt001G411700	496763	810	SRLK		B_lectin,S_locus_glycop,PAN_2,Pkinase_Tyr,DUF3403	asmbl_8610.poplarv30_pasa0
Potri.001G412000.1	Pt001G412000	508776	823	SRLK		B_lectin,S_locus_glycop,PAN_2,Pkinase_Tyr,DUF3403	asmbl_8616.poplarv30_pasa0,asmbl_8617.poplarv30_pasa0
Potri.001G412100.1	Pt001G412100	508776	822	SRLK		B_lectin,S_locus_glycop,PAN_2,Pkinase_Tyr,DUF3403	asmbl_8619.poplarv30_pasa0
Potri.001G412200.1	Pt001G412200	510775	824	SRLK		B_lectin,S_locus_glycop,PAN_2,Pkinase_Tyr,DUF3403	asmbl_8621.poplarv30_pasa0
Potri.001G412300.1	Pt001G412300	499695	813	SRLK		B_lectin,S_locus_glycop,PAN_2,Pkinase,DUF3403	asmbl_8623.poplarv30_pasa0
Potri.001G412400.1	Pt001G412400	494761	797	SRLK		B_lectin,S_locus_glycop,PAN_2,Pkinase_Tyr	asmbl_8626.poplarv30_pasa0
Potri.001G412700.1	Pt001G412700	452719	763	SRLK		B_lectin,S_locus_glycop,PAN_2,Pkinase_Tyr	asmbl_8630.poplarv30_pasa0
Potri.001G413000.1	Pt001G413000	493760	808	SRLK		B_lectin,S_locus_glycop,PAN_2,Pkinase_Tyr,DUF3403	asmbl_8640.poplarv30_pasa0
Potri.001G413300.1	Pt001G413300	500768	790	SRLK		B_lectin,S_locus_glycop,PAN_2,Pkinase_Tyr	asmbl_8645.poplarv30_pasa0
Potri.001G413400.1	Pt001G413400	509777	824	SRLK		B_lectin,S_locus_glycop,PAN_2,Pkinase_Tyr,DUF3403	asmbl_8647.poplarv30_pasa0
Potri.001G413700.1	Pt001G413700	501768	815	SRLK		B_lectin,S_locus_glycop,PAN_2,Pkinase_Tyr,DUF3403	asmbl_8651.poplarv30_pasa0
Potri.001G413800.1	Pt001G413800	516784	831	SRLK		B_lectin,S_locus_glycop,PAN_2,Pkinase_Tyr,DUF3403	asmbl_8653.poplarv30_pasa0
Potri.001G413900.1	Pt001G413900	486753	800	SRLK		B_lectin,S_locus_glycop,PAN_2,Pkinase_Tyr,DUF3403	asmbl_8654.poplarv30_pasa0
Potri.001G414000.1	Pt001G414000	499766	813	SRLK		B_lectin,S_locus_glycop,PAN_2,Pkinase_Tyr,DUF3403	asmbl_8656.poplarv30_pasa0
Potri.001G414200.1	Pt001G414200	383652	699	SRLK		B_lectin,S_locus_glycop,PAN_2,Pkinase_Tyr,DUF3403	asmbl_8660.poplarv30_pasa0
Potri.001G414300.1	Pt001G414300	510639	640	SRLK		B_lectin,S_locus_glycop,PAN_2,Pkinase_Tyr	asmbl_8661.poplarv30_pasa0
Potri.001G418100.1	Pt001G418100	503772	820	SRLK		B_lectin,S_locus_glycop,PAN_2,Pkinase_Tyr,DUF3403	asmbl_8737.poplarv30_pasa0 asmbl_8738.poplarv30_pasa0
Potri.001G437900.1	Pt001G437900	390553	553	SRLK		B_lectin,Pkinase	asmbl_9307.poplarv30_pasa0 asmbl_9308.poplarv30_pasa0
Potri.001G441200.1	Pt001G441200	468656	657	SRLK		B_lectin,PAN_2,Pkinase_Tyr	asmbl_9365.poplarv30_pasa0 asmbl_9366.poplarv30_pasa0 asmbl_9367.poplarv30_pasa0
Potri.001G441300.1	Pt001G441300	321517	618	SRLK		B_lectin,PAN_2,Pkinase_Tyr	asmbl_9368.poplarv30_pasa0 asmbl_9369.poplarv30_pasa0
Potri.001G441400.1	Pt001G441400	470667	786	SRLK		B_lectin,Pkinase_Tyr	asmbl_9372.poplarv30_pasa0	part
Potri.001G442000.1	Pt001G442000	425621	742	SRLK		B_lectin,Pkinase_Tyr	asmbl_9381.poplarv30_pasa0 asmbl_9382.poplarv30_pasa0 asmbl_9383.poplarv30_pasa0 asmbl_9384.poplarv30_pasa0
Potri.001G442200.1	Pt001G442200	477745	803	SRLK		B_lectin,Pkinase_Tyr	asmbl_9388.poplarv30_pasa0
Potri.002G086500.1	Pt002G086500	557756	906	SRLK		B_lectin,S_locus_glycop,Pkinase	asmbl_1803.poplarv30_pasa1 asmbl_1804.poplarv30_pasa1
Potri.003G211300.1	Pt003G211300	513777	805	SRLK		B_lectin,Pkinase	asmbl_4606.poplarv30_pasa6 asmbl_4607.poplarv30_pasa6
Potri.003G211700.1	Pt003G211700	510775	796	SRLK		B_lectin,Pkinase	asmbl_4612.poplarv30_pasa6	part
Potri.003G211800.1	Pt003G211800	522784	807	SRLK		B_lectin,Pkinase	asmbl_4612.poplarv30_pasa6,asmbl_4617.poplarv30_pasa6	part
Potri.003G211900.1	Pt003G211900	500765	786	SRLK		B_lectin,Pkinase	asmbl_4616.poplarv30_pasa6
Potri.003G212000.1	Pt003G212000	515780	801	SRLK		B_lectin,S_locus_glycop,Pkinase	asmbl_4618.poplarv30_pasa6 asmbl_4619.poplarv30_pasa6 asmbl_4620.poplarv30_pasa6
Potri.004G027300.1	Pt004G027300	520721	831	SRLK		B_lectin,S_locus_glycop,PAN_2,Pkinase_Tyr	asmbl_447.poplarv30_pasa7
Potri.004G027400.1	Pt004G027400	520732	836	SRLK		B_lectin,S_locus_glycop,PAN_2,Pkinase_Tyr	asmbl_449.poplarv30_pasa7
Potri.004G027800.1	Pt004G027800	535800	849	SRLK		B_lectin,S_locus_glycop,PAN_2,Pkinase_Tyr	asmbl_454.poplarv30_pasa7
Potri.004G027900.1	Pt004G027900	510776	814	SRLK		B_lectin,S_locus_glycop,PAN_2,Pkinase_Tyr	asmbl_457.poplarv30_pasa7
Potri.004G028000.1	Pt004G028000	518782	834	SRLK		B_lectin,S_locus_glycop,PAN_2,DUF3660,Pkinase_Tyr,DUF3403	asmbl_458.poplarv30_pasa7
Potri.004G028300.1	Pt004G028300	445710	762	SRLK		B_lectin,S_locus_glycop,PAN_2,Pkinase_Tyr	asmbl_465.poplarv30_pasa7
Potri.004G028600.1	Pt004G028600	430694	742	SRLK		B_lectin,S_locus_glycop,PAN_2,Pkinase_Tyr,DUF3403	asmbl_470.poplarv30_pasa7,asmbl_472.poplarv30_pasa7
Potri.004G028700.1	Pt004G028700	452716	764	SRLK		B_lectin,S_locus_glycop,PAN_2,Pkinase_Tyr,DUF3403	asmbl_473.poplarv30_pasa7 asmbl_474.poplarv30_pasa7 asmbl_475.poplarv30_pasa7 asmbl_476.poplarv30_pasa7
Potri.004G061900.1	Pt004G061900	605871	917	SRLK		B_lectin,B_lectin,PAN_2,Pkinase	asmbl_1122.poplarv30_pasa7 asmbl_1123.poplarv30_pasa7
Potri.004G139400.1	Pt004G139400	477541	558	SRLK		B_lectin,Pkinase	asmbl_2705.poplarv30_pasa7	part
Potri.005G014700.1	Pt005G014700	513779	828	SRLK		B_lectin,S_locus_glycop,PAN_2,Pkinase_Tyr,DUF3403	asmbl_351.poplarv30_pasa8
Potri.005G014800.1	Pt005G014800	531798	846	SRLK		B_lectin,S_locus_glycop,PAN_2,Pkinase_Tyr,DUF3403	asmbl_353.poplarv30_pasa8
Potri.005G014900.1	Pt005G014900	499766	814	SRLK		B_lectin,S_locus_glycop,PAN_2,Pkinase_Tyr,DUF3403	asmbl_354.poplarv30_pasa8,asmbl_358.poplarv30_pasa8
Potri.005G018000.1	Pt005G018000	427676	724	SRLK		B_lectin,S_locus_glycop,PAN_2,Pkinase_Tyr	asmbl_414.poplarv30_pasa8
Potri.005G018100.1	Pt005G018100	530734	845	SRLK		B_lectin,S_locus_glycop,PAN_2,Pkinase	asmbl_415.poplarv30_pasa8
Potri.005G018300.1	Pt005G018300	525675	785	SRLK		B_lectin,S_locus_glycop,PAN_2,Pkinase	asmbl_416.poplarv30_pasa8
Potri.005G056700.1	Pt005G056700	511770	793	SRLK		B_lectin,S_locus_glycop,Pkinase	asmbl_1221.poplarv30_pasa8 asmbl_1222.poplarv30_pasa8 asmbl_1223.poplarv30_pasa8 asmbl_1224.poplarv30_pasa8
Potri.005G056800.1	Pt005G056800	497756	779	SRLK		B_lectin,S_locus_glycop,Pkinase	asmbl_1221.poplarv30_pasa8 asmbl_1220.poplarv30_pasa8 asmbl_1226.poplarv30_pasa8
Potri.005G057000.1	Pt005G057000	330454	477	SRLK		B_lectin,S_locus_glycop,Pkinase	asmbl_1227.poplarv30_pasa8	part
Potri.006G053700.1	Pt006G053700	513648	766	SRLK		B_lectin,S_locus_glycop,Pkinase_Tyr	asmbl_1048.poplarv30_pasa9
Potri.006G091400.1	Pt006G091400	518788	796	SRLK		B_lectin,S_locus_glycop,PAN_1,Pkinase	no
Potri.006G254600.1	Pt006G254600	496760	816	SRLK		B_lectin,PAN_2,Pkinase	asmbl_5240.poplarv30_pasa9
Potri.007G110900.1	Pt007G110900	466727	749	SRLK		B_lectin,Pkinase	asmbl_2293.poplarv30_pasa10	part
Potri.007G111100.1	Pt007G111100	491698	776	SRLK		B_lectin,S_locus_glycop,Pkinase_Tyr	asmbl_2295.poplarv30_pasa10
Potri.007G111200.1	Pt007G111200	496755	778	SRLK		B_lectin,S_locus_glycop,Pkinase	asmbl_2296.poplarv30_pasa10 asmbl_2297.poplarv30_pasa10
Potri.010G015400.1	Pt010G015400	491686	805	SRLK		B_lectin,S_locus_glycop,PAN_2,Pkinase,DUF3403	asmbl_3566.poplarv30_pasa11 asmbl_3567.poplarv30_pasa11 asmbl_3568.poplarv30_pasa11
Potri.010G015500.1	Pt010G015500	468658	663	SRLK		B_lectin,S_locus_glycop,PAN_2,Pkinase_Tyr	asmbl_3571.poplarv30_pasa11 asmbl_3572.poplarv30_pasa11 asmbl_3573.poplarv30_pasa11
Potri.010G015800.1	Pt010G015800	508775	823	SRLK		B_lectin,S_locus_glycop,PAN_2,Pkinase_Tyr,DUF3403	asmbl_3581.poplarv30_pasa11
Potri.010G017000.1	Pt010G017000	491574	768	SRLK		B_lectin,S_locus_glycop,PAN_2,Pkinase_Tyr,Pkinase,DUF3403	asmbl_3629.poplarv30_pasa11,asmbl_3630.poplarv30_pasa11	part
Potri.010G017100.1	Pt010G017100	510713	824	SRLK		B_lectin,S_locus_glycop,PAN_2,Pkinase_Tyr,DUF3403	asmbl_3632.poplarv30_pasa11	part
Potri.010G017600.1	Pt010G017600	478659	778	SRLK		B_lectin,S_locus_glycop,PAN_2,Pkinase,DUF3403	asmbl_3637.poplarv30_pasa11,asmbl_3638.poplarv30_pasa11	part
Potri.010G017900.1	Pt010G017900	479746	794	SRLK		B_lectin,S_locus_glycop,PAN_2,Pkinase_Tyr,DUF3403	asmbl_3642.poplarv30_pasa11 asmbl_3643.poplarv30_pasa11
Potri.010G018300.1	Pt010G018300	504771	819	SRLK		B_lectin,S_locus_glycop,PAN_2,Pkinase_Tyr,DUF3403	asmbl_3648.poplarv30_pasa11 asmbl_3649.poplarv30_pasa11 asmbl_3650.poplarv30_pasa11
Potri.010G018400.1	Pt010G018400	508775	823	SRLK		B_lectin,S_locus_glycop,PAN_2,Pkinase_Tyr,DUF3403	asmbl_3651.poplarv30_pasa11
Potri.010G018600.1	Pt010G018600	505708	819	SRLK		B_lectin,S_locus_glycop,PAN_2,Pkinase_Tyr,DUF3403	asmbl_3655.poplarv30_pasa11,asmbl_3656.poplarv30_pasa11
Potri.010G018700.1	Pt010G018700	504771	819	SRLK		B_lectin,S_locus_glycop,PAN_2,Pkinase_Tyr,DUF3403	asmbl_3657.poplarv30_pasa11
Potri.010G020200.1	Pt010G020200	415625	729	SRLK		B_lectin,S_locus_glycop,PAN_2,Pkinase_Tyr,DUF3403	asmbl_3698.poplarv30_pasa11,asmbl_3700.poplarv30_pasa11	part
Potri.010G020300.1	Pt010G020300	483787	835	SRLK		B_lectin,S_locus_glycop,PAN_2,Pkinase_Tyr,DUF3403	asmbl_3703.poplarv30_pasa11	part
Potri.010G025500.1	Pt010G025500	511775	824	SRLK		B_lectin,S_locus_glycop,PAN_2,Pkinase_Tyr,DUF3403	asmbl_3818.poplarv30_pasa11
Potri.010G025700.1	Pt010G025700	511707	825	SRLK		B_lectin,S_locus_glycop,PAN_2,Pkinase,DUF3403	asmbl_3820.poplarv30_pasa11
Potri.010G025800.1	Pt010G025800	511775	824	SRLK		B_lectin,S_locus_glycop,PAN_2,Pkinase_Tyr,DUF3403	asmbl_3823.poplarv30_pasa11
Potri.010G103300.1	Pt010G103300	483771	793	SRLK		B_lectin,S_locus_glycop,Pkinase	asmbl_5585.poplarv30_pasa11
Potri.011G033400.1	Pt011G033400	555822	869	SRLK		B_lectin,S_locus_glycop,PAN_2,Pkinase_Tyr,DUF3403	asmbl_641.poplarv30_pasa12,asmbl_642.poplarv30_pasa12	part
Potri.011G033700.1	Pt011G033700	280545	590	SRLK		S_locus_glycop,PAN_2,Pkinase_Tyr	asmbl_647.poplarv30_pasa12
Potri.011G033800.1	Pt011G033800	498701	722	SRLK		B_lectin,S_locus_glycop,PAN_2,Pkinase	asmbl_650.poplarv30_pasa12	part
Potri.011G034200.1	Pt011G034200	478742	792	SRLK		B_lectin,S_locus_glycop,PAN_2,Pkinase_Tyr	asmbl_655.poplarv30_pasa12 asmbl_658.poplarv30_pasa12
Potri.011G034300.1	Pt011G034300	497761	807	SRLK		B_lectin,S_locus_glycop,PAN_2,Pkinase_Tyr	asmbl_661.poplarv30_pasa12 asmbl_662.poplarv30_pasa12 asmbl_663.poplarv30_pasa12 asmbl_664.poplarv30_pasa12
Potri.011G034400.1	Pt011G034400	496761	811	SRLK		B_lectin,S_locus_glycop,PAN_2,Pkinase_Tyr,DUF3403	asmbl_667.poplarv30_pasa12 asmbl_669.poplarv30_pasa12 asmbl_670.poplarv30_pasa12
Potri.011G034800.1	Pt011G034800	421685	735	SRLK		B_lectin,S_locus_glycop,PAN_2,Pkinase_Tyr	asmbl_680.poplarv30_pasa12	part
Potri.011G034900.1	Pt011G034900	481746	795	SRLK		B_lectin,S_locus_glycop,PAN_2,Pkinase_Tyr	asmbl_689.poplarv30_pasa12
Potri.011G035000.1	Pt011G035000	409673	723	SRLK		B_lectin,S_locus_glycop,PAN_2,Pkinase_Tyr,DUF3403	asmbl_692.poplarv30_pasa12 asmbl_693.poplarv30_pasa12 asmbl_694.poplarv30_pasa12 asmbl_695.poplarv30_pasa12 asmbl_696.poplarv30_pasa12
Potri.011G035100.1	Pt011G035100	530643	754	SRLK		B_lectin,S_locus_glycop,PAN_2,Pkinase_Tyr,Pkinase	asmbl_697.poplarv30_pasa12 asmbl_698.poplarv30_pasa12
Potri.011G035200.1	Pt011G035200	497761	811	SRLK		B_lectin,S_locus_glycop,PAN_2,Pkinase_Tyr	asmbl_701.poplarv30_pasa12 asmbl_702.poplarv30_pasa12
Potri.011G035600.1	Pt011G035600	554821	868	SRLK		B_lectin,S_locus_glycop,PAN_2,Pkinase_Tyr,DUF3403	asmbl_710.poplarv30_pasa12
Potri.011G035700.1	Pt011G035700	438589	600	SRLK		B_lectin,S_locus_glycop,PAN_2,Pkinase_Tyr	asmbl_717.poplarv30_pasa12
Potri.011G035800.1	Pt011G035800	498763	813	SRLK		B_lectin,S_locus_glycop,PAN_2,Pkinase_Tyr	asmbl_718.poplarv30_pasa12
Potri.011G035900.1	Pt011G035900	433697	757	SRLK		B_lectin,S_locus_glycop,Pkinase_Tyr	asmbl_722.poplarv30_pasa12 asmbl_723.poplarv30_pasa12 asmbl_724.poplarv30_pasa12
Potri.011G036100.1	Pt011G036100	494758	808	SRLK		B_lectin,S_locus_glycop,PAN_2,Pkinase_Tyr	asmbl_727.poplarv30_pasa12
Potri.011G036400.1	Pt011G036400	497761	811	SRLK		B_lectin,S_locus_glycop,PAN_2,Pkinase_Tyr	asmbl_732.poplarv30_pasa12,asmbl_731.poplarv30_pasa12
Potri.011G036500.1	Pt011G036500	329555	643	SRLK		B_lectin,S_locus_glycop,PAN_2,Pkinase_Tyr,DUF3403	asmbl_736.poplarv30_pasa12
Potri.011G036600.1	Pt011G036600	454718	768	SRLK		B_lectin,S_locus_glycop,PAN_2,Pkinase_Tyr,DUF3403	asmbl_742.poplarv30_pasa12	part
Potri.011G037000.1	Pt011G037000	507769	812	SRLK		B_lectin,S_locus_glycop,PAN_2,Pkinase_Tyr	asmbl_747.poplarv30_pasa12
Potri.011G037100.1	Pt011G037100	523788	839	SRLK		B_lectin,S_locus_glycop,PAN_2,DUF3660,Pkinase_Tyr,DUF3403	asmbl_751.poplarv30_pasa12
Potri.011G037300.1	Pt011G037300	548813	862	SRLK		B_lectin,S_locus_glycop,PAN_2,Pkinase_Tyr,DUF3403	asmbl_757.poplarv30_pasa12	part
Potri.011G037400.1	Pt011G037400	533663	670	SRLK		B_lectin,S_locus_glycop,PAN_2,Pkinase	asmbl_758.poplarv30_pasa12	part
Potri.011G037600.1	Pt011G037600	491756	805	SRLK		B_lectin,S_locus_glycop,PAN_2,Pkinase_Tyr,DUF3403	asmbl_759.poplarv30_pasa12
Potri.011G037800.1	Pt011G037800	479671	772	SRLK		B_lectin,S_locus_glycop,PAN_2,Pkinase	no
Potri.011G037900.1	Pt011G037900	489614	779	SRLK		B_lectin,S_locus_glycop,PAN_2,Pkinase_Tyr,Pkinase_Tyr	asmbl_761.poplarv30_pasa12 asmbl_762.poplarv30_pasa12
Potri.011G038000.1	Pt011G038000	697894	1012	SRLK		S_locus_glycop,PAN_2,B_lectin,S_locus_glycop,PAN_2,Pkinase	no
Potri.011G038400.1	Pt011G038400	491688	806	SRLK		B_lectin,S_locus_glycop,PAN_2,Pkinase	asmbl_773.poplarv30_pasa12
Potri.011G038700.1	Pt011G038700	367545	662	SRLK		S_locus_glycop,PAN_2,Pkinase,DUF3403	asmbl_778.poplarv30_pasa12 asmbl_779.poplarv30_pasa12 asmbl_780.poplarv30_pasa12
Potri.011G038800.1	Pt011G038800	499698	816	SRLK		B_lectin,S_locus_glycop,PAN_2,Pkinase	asmbl_782.poplarv30_pasa12
Potri.011G039000.1	Pt011G039000	513717	824	SRLK		B_lectin,S_locus_glycop,PAN_2,Pkinase	asmbl_783.poplarv30_pasa12
Potri.011G039100.1	Pt011G039100	518718	834	SRLK		B_lectin,S_locus_glycop,PAN_2,Pkinase_Tyr,DUF3403	asmbl_786.poplarv30_pasa12
Potri.011G039200.1	Pt011G039200	516717	832	SRLK		B_lectin,S_locus_glycop,PAN_2,Pkinase_Tyr,DUF3403	asmbl_787.poplarv30_pasa12
Potri.011G039300.1	Pt011G039300	499699	815	SRLK		B_lectin,S_locus_glycop,PAN_2,Pkinase_Tyr	asmbl_789.poplarv30_pasa12
Potri.011G039400.1	Pt011G039400	499760	808	SRLK		B_lectin,S_locus_glycop,PAN_2,Pkinase_Tyr	asmbl_791.poplarv30_pasa12 asmbl_792.poplarv30_pasa12 asmbl_793.poplarv30_pasa12
Potri.011G124900.1	Pt011G124900	325592	641	SRLK		S_locus_glycop,PAN_2,Pkinase_Tyr,DUF3403	asmbl_2597.poplarv30_pasa12
Potri.011G125000.1	Pt011G125000	507775	822	SRLK		B_lectin,S_locus_glycop,PAN_2,Pkinase_Tyr,DUF3403	asmbl_2598.poplarv30_pasa12 asmbl_2599.poplarv30_pasa12
Potri.011G125100.1	Pt011G125100	470735	784	SRLK		B_lectin,S_locus_glycop,PAN_2,Pkinase_Tyr,DUF3403	asmbl_2600.poplarv30_pasa12
Potri.011G125200.1	Pt011G125200	504699	817	SRLK		B_lectin,S_locus_glycop,PAN_2,Pkinase,DUF3403	asmbl_2601.poplarv30_pasa12
Potri.011G128600.1	Pt011G128600	512779	827	SRLK		B_lectin,S_locus_glycop,PAN_2,Pkinase_Tyr	asmbl_2679.poplarv30_pasa12,asmbl_2680.poplarv30_pasa12
Potri.011G128700.1	Pt011G128700	514712	828	SRLK		B_lectin,S_locus_glycop,PAN_2,Pkinase_Tyr,DUF3403	asmbl_2681.poplarv30_pasa12
Potri.011G128800.1	Pt011G128800	465665	780	SRLK		B_lectin,S_locus_glycop,PAN_2,Pkinase_Tyr,DUF3403	asmbl_2684.poplarv30_pasa12
Potri.011G128900.1	Pt011G128900	510775	821	SRLK		B_lectin,S_locus_glycop,PAN_2,Pkinase_Tyr,DUF3403	asmbl_2687.poplarv30_pasa12
Potri.011G129000.1	Pt011G129000	479747	794	SRLK		B_lectin,S_locus_glycop,PAN_2,Pkinase_Tyr,DUF3403	asmbl_2690.poplarv30_pasa12
Potri.011G129300.1	Pt011G129300	471715	761	SRLK		B_lectin,S_locus_glycop,PAN_2,Pkinase_Tyr,DUF3403	no
Potri.011G154400.1	Pt011G154400	432699	747	SRLK		B_lectin,S_locus_glycop,PAN_2,Pkinase_Tyr,DUF3403	no
Potri.012G034900.1	Pt012G034900	498752	801	SRLK		B_lectin,S_locus_glycop,Pkinase	asmbl_4173.poplarv30_pasa12
Potri.012G131600.1	Pt012G131600	383556	596	SRLK		B_lectin,S_locus_glycop,PAN_2,Pkinase	asmbl_6198.poplarv30_pasa12
Potri.013G059900.1	Pt013G059900	440709	729	SRLK		B_lectin,S_locus_glycop,Pkinase	asmbl_1212.poplarv30_pasa13
Potri.013G060000.1	Pt013G060000	492691	787	SRLK		B_lectin,S_locus_glycop,Pkinase_Tyr	asmbl_1214.poplarv30_pasa13
Potri.013G086100.1	Pt013G086100	527791	799	SRLK		B_lectin,S_locus_glycop,Pkinase	asmbl_1817.poplarv30_pasa13
Potri.013G094000.1	Pt013G094000	432696	708	SRLK		B_lectin,S_locus_glycop,Pkinase	asmbl_2037.poplarv30_pasa13	part
Potri.013G095800.1	Pt013G095800	511775	787	SRLK		B_lectin,S_locus_glycop,Pkinase	asmbl_2077.poplarv30_pasa13
Potri.013G096000.1	Pt013G096000	418640	679	SRLK		B_lectin,S_locus_glycop,Pkinase	asmbl_2082.poplarv30_pasa13 asmbl_2083.poplarv30_pasa13
Potri.013G096400.1	Pt013G096400	510774	786	SRLK		B_lectin,S_locus_glycop,Pkinase	asmbl_2088.poplarv30_pasa13
Potri.013G096500.1	Pt013G096500	346454	495	SRLK		B_lectin,EGF_3,PAN_2,Pkinase_Tyr	no
Potri.013G115700.1	Pt013G115700	243513	592	SRLK		S_locus_glycop,Pkinase	asmbl_2502.poplarv30_pasa13 asmbl_2503.poplarv30_pasa13
Potri.013G115800.1	Pt013G115800	488757	809	SRLK		B_lectin,S_locus_glycop,Pkinase	asmbl_2504.poplarv30_pasa13 asmbl_2505.poplarv30_pasa13 asmbl_2506.poplarv30_pasa13
Potri.013G121000.1	Pt013G121000	282548	610	SRLK		S_locus_glycop,PAN_2,Pkinase	asmbl_2603.poplarv30_pasa13 asmbl_2604.poplarv30_pasa13
Potri.013G149500.1	Pt013G149500	495761	824	SRLK		B_lectin,S_locus_glycop,PAN_2,Pkinase	asmbl_3158.poplarv30_pasa13
Potri.013G150800.1	Pt013G150800	707972	1022	SRLK		B_lectin,S_locus_glycop,PAN_2,Pkinase_Tyr,DUF3403	asmbl_3179.poplarv30_pasa13
Potri.013G150900.1	Pt013G150900	508582	590	SRLK		B_lectin,S_locus_glycop,PAN_2,Pkinase_Tyr	asmbl_3181.poplarv30_pasa12
Potri.014G086900.1	Pt014G086900	511754	821	SRLK		B_lectin,S_locus_glycop,Pkinase	asmbl_5314.poplarv30_pasa13 asmbl_5315.poplarv30_pasa13
Potri.015G026300.1	Pt015G026300	531798	861	SRLK		B_lectin,S_locus_glycop,Pkinase	asmbl_564.poplarv30_pasa2
Potri.016G053800.1	Pt016G053800	509641	763	SRLK		B_lectin,S_locus_glycop,PAN_1,Pkinase_Tyr	asmbl_4279.poplarv30_pasa2 asmbl_4280.poplarv30_pasa2
Potri.016G102500.1	Pt016G102500	536808	817	SRLK		B_lectin,S_locus_glycop,Pkinase	asmbl_5288.poplarv30_pasa2 asmbl_5289.poplarv30_pasa2
Potri.016G102600.1	Pt016G102600	518790	799	SRLK		B_lectin,S_locus_glycop,Pkinase	asmbl_5291.poplarv30_pasa2
Potri.016G102700.1	Pt016G102700	518790	807	SRLK		B_lectin,S_locus_glycop,Pkinase	asmbl_5293.poplarv30_pasa2 asmbl_5294.poplarv30_pasa2
Potri.016G102900.1	Pt016G102900	538810	819	SRLK		B_lectin,S_locus_glycop,Pkinase	asmbl_5297.poplarv30_pasa2
Potri.018G027300.1	Pt018G027300	465729	785	SRLK		B_lectin,Pkinase	asmbl_3807.poplarv30_pasa3
Potri.019G007300.1	Pt019G007300	513759	779	SRLK		B_lectin,S_locus_glycop,Pkinase	asmbl_138.poplarv30_pasa4,asmbl_139.poplarv30_pasa4	part
Potri.019G007400.1	Pt019G007400	317579	601	SRLK		S_locus_glycop,Pkinase_Tyr	asmbl_141.poplarv30_pasa4
Potri.019G007600.1	Pt019G007600	514713	794	SRLK		B_lectin,S_locus_glycop,Pkinase	asmbl_144.poplarv30_pasa4 asmbl_145.poplarv30_pasa4
Potri.019G007700.1	Pt019G007700	497759	781	SRLK		B_lectin,S_locus_glycop,Pkinase_Tyr	asmbl_146.poplarv30_pasa4
Potri.019G011400.1	Pt019G011400	492754	776	SRLK		B_lectin,S_locus_glycop,Pkinase_Tyr	asmbl_238.poplarv30_pasa4,asmbl_241.poplarv30_pasa4
Potri.019G011800.1	Pt019G011800	492755	776	SRLK		B_lectin,S_locus_glycop,Pkinase_Tyr	asmbl_245.poplarv30_pasa4 asmbl_246.poplarv30_pasa4 asmbl_247.poplarv30_pasa4
Potri.019G086200.1	Pt019G086200	489759	834	SRLK		B_lectin,S_locus_glycop,PAN_2,Pkinase	asmbl_1876.poplarv30_pasa4
Potri.019G086300.1	Pt019G086300	487757	839	SRLK		B_lectin,S_locus_glycop,Pkinase	asmbl_1877.poplarv30_pasa4
Potri.019G086400.1	Pt019G086400	506776	854	SRLK		B_lectin,S_locus_glycop,PAN_2,Pkinase	asmbl_1878.poplarv30_pasa4
Potri.019G119200.1	Pt019G119200	496762	824	SRLK		B_lectin,S_locus_glycop,PAN_2,Pkinase	asmbl_2493.poplarv30_pasa4
Potri.019G119600.1	Pt019G119600	549816	876	SRLK		B_lectin,S_locus_glycop,PAN_2,Pkinase_Tyr	asmbl_2501.poplarv30_pasa4
Potri.019G119700.1	Pt019G119700	543810	841	SRLK		B_lectin,S_locus_glycop,PAN_2,Pkinase_Tyr	asmbl_2509.poplarv30_pasa4,asmbl_2514.poplarv30_pasa4	part
Potri.019G119900.1	Pt019G119900	554821	881	SRLK		B_lectin,S_locus_glycop,PAN_2,Pkinase_Tyr	asmbl_2520.poplarv30_pasa4
Potri.019G120000.1	Pt019G120000	726991	1038	SRLK		B_lectin,S_locus_glycop,PAN_2,Pkinase_Tyr	asmbl_2524.poplarv30_pasa4
Potri.019G120300.1	Pt019G120300	501767	818	SRLK		B_lectin,S_locus_glycop,PAN_2,Pkinase_Tyr	asmbl_2537.poplarv30_pasa4
Potri.T003400.1	PtT003400	489771	845	SRLK		B_lectin,Pkinase	asmbl_3095.poplarv30_pasa4
Potri.T021100.1	PtT021100	564671	789	SRLK		B_lectin,S_locus_glycop,PAN_2,Pkinase_Tyr,Pkinase,DUF3403	asmbl_3589.poplarv30_pasa4	part
Potri.T021200.1	PtT021200	510777	825	SRLK		B_lectin,S_locus_glycop,PAN_2,Pkinase_Tyr	asmbl_3590.poplarv30_pasa4
Potri.T021400.1	PtT021400	139220	223	SRLK		PAN_2,Pkinase_Tyr	asmbl_3591.poplarv30_pasa4
Potri.T021500.1	PtT021500	511778	826	SRLK		B_lectin,S_locus_glycop,PAN_2,Pkinase_Tyr	asmbl_3594.poplarv30_pasa4
Potri.T021600.1	PtT021600	459727	775	SRLK		B_lectin,S_locus_glycop,PAN_2,Pkinase_Tyr,DUF3403	asmbl_3597.poplarv30_pasa4 asmbl_3599.poplarv30_pasa4
Potri.T021700.1	PtT021700	520787	834	SRLK		B_lectin,S_locus_glycop,PAN_2,Pkinase_Tyr	asmbl_3601.poplarv30_pasa4
Potri.T021800.1	PtT021800	520787	834	SRLK		B_lectin,S_locus_glycop,PAN_2,Pkinase_Tyr,DUF3403	asmbl_3604.poplarv30_pasa4 asmbl_3605.poplarv30_pasa4
Potri.T021900.1	PtT021900	510778	827	SRLK		B_lectin,S_locus_glycop,PAN_2,Pkinase_Tyr,DUF3403	asmbl_3612.poplarv30_pasa4
Potri.T022000.1	PtT022000	458654	772	SRLK		B_lectin,S_locus_glycop,PAN_2,Pkinase,DUF3403	no
Potri.T022200.1	PtT022200	500697	739	SRLK		B_lectin,S_locus_glycop,PAN_2,Pkinase_Tyr	asmbl_3614.poplarv30_pasa4
Potri.T022300.1	PtT022300	180448	454	SRLK		PAN_2,Pkinase_Tyr	no
Potri.T022400.1	PtT022400	520787	835	SRLK		B_lectin,S_locus_glycop,PAN_2,Pkinase_Tyr,DUF3403	asmbl_3620.poplarv30_pasa4
Potri.T022600.1	PtT022600	507776	819	SRLK		B_lectin,S_locus_glycop,PAN_2,Pkinase_Tyr,DUF3403	asmbl_3624.poplarv30_pasa4
Potri.T022800.1	PtT022800	504770	817	SRLK		B_lectin,S_locus_glycop,PAN_2,Pkinase_Tyr,DUF3403	asmbl_3626.poplarv30_pasa4
Potri.T022900.1	PtT022900	444710	758	SRLK		B_lectin,S_locus_glycop,PAN_2,Pkinase_Tyr	asmbl_3627.poplarv30_pasa4 asmbl_3628.poplarv30_pasa4
Potri.T023000.1	PtT023000	486752	800	SRLK		B_lectin,S_locus_glycop,PAN_2,Pkinase_Tyr	asmbl_3629.poplarv30_pasa4 asmbl_3631.poplarv30_pasa4 asmbl_3630.poplarv30_pasa4
Potri.T023100.1	PtT023100	493757	808	SRLK		B_lectin,S_locus_glycop,PAN_2,Pkinase,DUF3403	asmbl_3632.poplarv30_pasa4
Potri.T023200.1	PtT023200	511779	825	SRLK		B_lectin,S_locus_glycop,PAN_2,Pkinase_Tyr,DUF3403	asmbl_3634.poplarv30_pasa4
Potri.T023400.1	PtT023400	493757	809	SRLK		B_lectin,S_locus_glycop,PAN_2,Pkinase,DUF3403	asmbl_3638.poplarv30_pasa4	part
Potri.T023500.1	PtT023500	508775	824	SRLK		B_lectin,S_locus_glycop,PAN_2,Pkinase_Tyr,DUF3403	asmbl_3640.poplarv30_pasa4
Potri.T023600.1	PtT023600	494762	809	SRLK		B_lectin,S_locus_glycop,PAN_2,Pkinase_Tyr,DUF3403	asmbl_3641.poplarv30_pasa4	part
Potri.T023700.1	PtT023700	441541	574	SRLK		B_lectin,S_locus_glycop,PAN_2,Pkinase_Tyr	no
Potri.T084200.1	PtT084200	520784	807	SRLK		B_lectin,PAN_2,Pkinase	asmbl_5205.poplarv30_pasa4	part
Potri.T084300.1	PtT084300	515780	805	SRLK		B_lectin,S_locus_glycop,PAN_2,Pkinase	asmbl_5206.poplarv30_pasa4
Potri.T084500.1	PtT084500	515780	801	SRLK		B_lectin,Pkinase	asmbl_5214.poplarv30_pasa4 asmbl_5213.poplarv30_pasa4
Potri.T084700.1	PtT084700	1188, 1450	1473	SRLK		B_lectin,Pkinase,B_lectin,Pkinase	asmbl_5220.poplarv30_pasa4 asmbl_5221.poplarv30_pasa4 asmbl_5222.poplarv30_pasa4
Potri.T084800.1	PtT084800	532786	807	SRLK		B_lectin,Pkinase	asmbl_5223.poplarv30_pasa4 asmbl_5224.poplarv30_pasa4
Potri.T084900.1	PtT084900	510775	796	SRLK		B_lectin,Pkinase	asmbl_5227.poplarv30_pasa4 asmbl_5228.poplarv30_pasa4
Potri.T085000.1	PtT085000	514785	806	SRLK		B_lectin,Pkinase	asmbl_5228.poplarv30_pasa4 asmbl_5229.poplarv30_pasa4 asmbl_5230.poplarv30_pasa4 asmbl_5234.poplarv30_pasa4 asmbl_5235.poplarv30_pasa4
Potri.T085100.1	PtT085100	509774	795	SRLK		B_lectin,Pkinase	asmbl_5236.poplarv30_pasa4
Potri.T097300.1	PtT097300	425622	741	SRLK		B_lectin,Pkinase_Tyr	asmbl_166.poplarv30_pasa5,asmbl_167.poplarv30_pasa5	part
Potri.T098200.1	PtT098200	420617	741	SRLK		B_lectin,Pkinase_Tyr	asmbl_178.poplarv30_pasa5
Potri.T118800.1	PtT118800	462639	871	SRLK		B_lectin,PAN_2,Pkinase	asmbl_707.poplarv30_pasa5
Potri.T139300.1	PtT139300	497761	809	SRLK		B_lectin,S_locus_glycop,PAN_2,Pkinase_Tyr,DUF3403	asmbl_1161.poplarv30_pasa5
Potri.T139500.1	PtT139500	437701	749	SRLK		B_lectin,S_locus_glycop,PAN_2,Pkinase_Tyr	asmbl_1165.poplarv30_pasa5,asmbl_1167.poplarv30_pasa5	part
Potri.T157500.1	PtT157500	509673	673	SRLK		B_lectin,S_locus_glycop,PAN_2,Pkinase	asmbl_1544.poplarv30_pasa5
Potri.T177000.1	PtT177000	405673	718	SRLK		B_lectin,S_locus_glycop,PAN_2,Pkinase_Tyr	asmbl_403.poplarv30_pasa5	part
Pp1s180_50V6.1	Pp1s180_50	524797	856	SRLK		B_lectin,S_locus_glycop,PAN_2,Pkinase	asmbl_1064.p5physco5,asmbl_1065.p5physco5	part
Pp1s373_43V6.1	Pp1s373_43	638920	1004	SRLK		B_lectin,S_locus_glycop,Pkinase_Tyr	asmbl_765.p5physco7,asmbl_766.p5physco7	part
Pp1s4_109V6.1	Pp1s4_109	525814	834	SRLK		B_lectin,S_locus_glycop,Pkinase	asmbl_4022.p5physco0,asmbl_4023.p5physco0	part
Pp1s67_113V6.1	Pp1s67_113	375641	715	SRLK		S_locus_glycop,Pkinase	no
Pp1s59_282V6.1	Pp1s59_282	370629	680	SRLK		B_lectin,B_lectin,Pkinase	asmbl_3723.p5physco2	part
Pp1s115_69V6.1	Pp1s115_69	254517	553	SRLK		B_lectin,B_lectin,Pkinase_Tyr	no
Pp1s9_214V6.1	Pp1s9_214	529745	919	SRLK		B_lectin,S_locus_glycop,PAN_2,Pkinase	asmbl_5680.p5physco0	part
105693	Sm105693		145	SRLP		B_lectin
107588	Sm107588		93	SRLP		B_lectin
108178	Sm108178		96	SRLP		B_lectin
134224	Sm134224		78	SRLP		B_lectin
139027	Sm139027		112	SRLP		B_lectin
15656	Sm15656		123	SRLP		B_lectin
17668	Sm17668		91	SRLP		B_lectin
17751	Sm17751		92	SRLP		B_lectin
17767	Sm17767		81	SRLP		B_lectin
17791	Sm17791		71	SRLP		B_lectin
17893	Sm17893		144	SRLP		B_lectin
18084	Sm18084		97	SRLP		B_lectin
18365	Sm18365		58	SRLP		B_lectin
18695	Sm18695		77	SRLP		B_lectin
18714	Sm18714		80	SRLP		B_lectin
18725	Sm18725		80	SRLP		B_lectin
18995	Sm18995		80	SRLP		B_lectin
19034	Sm19034		73	SRLP		B_lectin
19046	Sm19046		80	SRLP		B_lectin
19074	Sm19074		58	SRLP		B_lectin
19086	Sm19086		83	SRLP		B_lectin
19099	Sm19099		78	SRLP		B_lectin
19115	Sm19115		77	SRLP		B_lectin
19132	Sm19132		61	SRLP		B_lectin
19150	Sm19150		96	SRLP		B_lectin
19151	Sm19151		96	SRLP		B_lectin
19156	Sm19156		96	SRLP		B_lectin
19168	Sm19168		75	SRLP		B_lectin
19170	Sm19170		72	SRLP		B_lectin
19175	Sm19175		77	SRLP		B_lectin
19179	Sm19179		80	SRLP		B_lectin
19211	Sm19211		100	SRLP		B_lectin
19212	Sm19212		60	SRLP		B_lectin
19225	Sm19225		73	SRLP		B_lectin
19240	Sm19240		57	SRLP		B_lectin
19242	Sm19242		69	SRLP		B_lectin
19257	Sm19257		72	SRLP		B_lectin
19258	Sm19258		62	SRLP		B_lectin
19267	Sm19267		83	SRLP		B_lectin
19270	Sm19270		57	SRLP		B_lectin
19271	Sm19271		56	SRLP		B_lectin
19275	Sm19275		57	SRLP		B_lectin
19277	Sm19277		50	SRLP		B_lectin
19280	Sm19280		63	SRLP		B_lectin
19283	Sm19283		56	SRLP		B_lectin
19289	Sm19289		53	SRLP		B_lectin
28051	Sm28051		55	SRLP		B_lectin
28171	Sm28171		82	SRLP		B_lectin
28782	Sm28782		96	SRLP		B_lectin
29034	Sm29034		79	SRLP		B_lectin
29052	Sm29052		77	SRLP		B_lectin
29062	Sm29062		52	SRLP		B_lectin
29066	Sm29066		82	SRLP		B_lectin
29131	Sm29131		92	SRLP		B_lectin
29137	Sm29137		96	SRLP		B_lectin
29219	Sm29219		83	SRLP		B_lectin
29236	Sm29236		61	SRLP		B_lectin
29243	Sm29243		67	SRLP		B_lectin
29248	Sm29248		61	SRLP		B_lectin
29252	Sm29252		57	SRLP		B_lectin
404398	Sm404398		409	SRLP		B_lectin
405895	Sm405895		403	SRLP		B_lectin
405996	Sm405996		444	SRLP		B_lectin
406093	Sm406093		324	SRLP		B_lectin
406388	Sm406388		153	SRLP		B_lectin
406744	Sm406744		506	SRLP		B_lectin
407837	Sm407837		280	SRLP		B_lectin
411115	Sm411115		322	SRLP		B_lectin
411165	Sm411165		264	SRLP		B_lectin
412593	Sm412593		274	SRLP		B_lectin
413139	Sm413139		359	SRLP		B_lectin
413777	Sm413777		327	SRLP		B_lectin
417086	Sm417086		271	SRLP		B_lectin
417150	Sm417150		555	SRLP		B_lectin
417153	Sm417153		810	SRLP		B_lectin
417154	Sm417154		552	SRLP		B_lectin
417616	Sm417616		337	SRLP		B_lectin
419730	Sm419730		236	SRLP		B_lectin
420647	Sm420647		268	SRLP		B_lectin
420673	Sm420673		194	SRLP		B_lectin
421870	Sm421870		244	SRLP		B_lectin
424594	Sm424594		271	SRLP		B_lectin
424595	Sm424595		292	SRLP		B_lectin
425850	Sm425850		196	SRLP		B_lectin
426634	Sm426634		360	SRLP		B_lectin
427043	Sm427043		472	SRLP		B_lectin
428400	Sm428400		214	SRLP		B_lectin
428537	Sm428537		222	SRLP		B_lectin
431703	Sm431703		309	SRLP		B_lectin
432040	Sm432040		277	SRLP		B_lectin
438249	Sm438249		128	SRLP		B_lectin
439216	Sm439216		762	SRLP		B_lectin,WD40
441910	Sm441910		1155	SRLP		B_lectin
447201	Sm447201		351	SRLP		B_lectin
448668	Sm448668		371	SRLP		B_lectin
6359	Sm6359		73	SRLP		B_lectin
72382	Sm72382		118	SRLP		B_lectin
72389	Sm72389		113	SRLP		B_lectin
72390	Sm72390		113	SRLP		B_lectin
72392	Sm72392		108	SRLP		B_lectin
73481	Sm73481		117	SRLP		B_lectin
76109	Sm76109		103	SRLP		B_lectin
7622	Sm7622		83	SRLP		B_lectin
7677	Sm7677		77	SRLP		B_lectin
77916	Sm77916		130	SRLP		B_lectin
78138	Sm78138		96	SRLP		B_lectin
78440	Sm78440		95	SRLP		B_lectin
78597	Sm78597		116	SRLP		B_lectin
79016	Sm79016		94	SRLP		B_lectin
79266	Sm79266		100	SRLP		B_lectin
8086	Sm8086		90	SRLP		B_lectin
8316	Sm8316		80	SRLP		B_lectin
84226	Sm84226		82	SRLP		B_lectin,B_lectin
8435	Sm8435		60	SRLP		B_lectin
92399	Sm92399		95	SRLP		B_lectin
94145	Sm94145		92	SRLP		B_lectin
94634	Sm94634		113	SRLP		B_lectin
99286	Sm99286		148	SRLP		B_lectin
99357	Sm99357		93	SRLP		B_lectin
99665	Sm99665		115	SRLP		B_lectin
427879	Sm427879		241	SRLP		S_locus_glycop
432161	Sm432161		344	SRLP		S_locus_glycop
71853	Sm71853		144	SRLP		S_locus_glycop
84427	Sm84427		159	SRLP		S_locus_glycop
93883	Sm93883		434	SRLP		B_lectin,PAN_2
71846	Sm71846		178	SRLP		S_locus_glycop,PAN_2
121264	Sm121264		447	SRLP		B_lectin,PAN_2
123124	Sm123124		366	SRLP		B_lectin,PAN_2
126716	Sm126716		377	SRLP		B_lectin,PAN_2
126695	Sm126695		283	SRLP		B_lectin,S_locus_glycop
405893	Sm405893		669	SRLP		B_lectin,S_locus_glycop,PAN_2
444041	Sm444041		536	SRLP		B_lectin,S_locus_glycop,PAN_2
AT1G16905.1	AT1G16905		423	SRLP		B_lectin
AT1G78850.1	AT1G78850		441	SRLP		B_lectin
AT1G78860.1	AT1G78860		443	SRLP		B_lectin
AT2G01780.1	AT2G01780		275	SRLP		B_lectin
AT2G24620.1	AT2G24620		157	SRLP		S_locus_glycop
AT3G51710.1	AT3G51710		476	SRLP		B_lectin
AT5G18470.1	AT5G18470		413	SRLP		B_lectin
AT5G39370.1	AT5G39370		130	SRLP		B_lectin
AT1G78820.1	AT1G78820		455	SRLP		B_lectin,PAN_2
AT1G78830.1	AT1G78830		455	SRLP		B_lectin,PAN_2
AT3G12000.1	AT3G12000		439	SRLP		B_lectin,S_locus_glycop,PAN_2
AT5G03700.1	AT5G03700		482	SRLP		B_lectin,S_locus_glycop,PAN_1
LOC_Os01g61020.1	Os01g61020		516	SRLP		B_lectin
LOC_Os01g65030.1	Os01g65030		428	SRLP		B_lectin,S_locus_glycop,PAN_2
LOC_Os01g72810.1	Os01g72810		463	SRLP		B_lectin
LOC_Os02g32620.1	Os02g32620		522	SRLP		B_lectin,S_locus_glycop
LOC_Os05g16320.1	Os05g16320		132	SRLP		PAN_2
LOC_Os07g20670.1	Os07g20670		1878	SRLP		S_locus_glycop,PAN_2,RVT_1,RVT_3,rve
LOC_Os07g36770.1	Os07g36770		1468	SRLP		B_lectin,S_locus_glycop,PAN_2,Retrotrans_gag
LOC_Os09g02410.1	Os09g02410		267	SRLP		B_lectin
LOC_Os09g37790.1	Os09g37790		432	SRLP		B_lectin,S_locus_glycop,PAN_2
LOC_Os09g37810.1	Os09g37810		468	SRLP		B_lectin,S_locus_glycop,PAN_2
LOC_Os11g05240.1	Os11g05240		507	SRLP		B_lectin,S_locus_glycop
LOC_Os11g03860.1	Os11g03860		570	SRLP		B_lectin,S_locus_glycop,PAN_1
LOC_Os11g10290.1	Os11g10290		583	SRLP		B_lectin,S_locus_glycop,PAN_2
LOC_Os12g15550.1	Os12g15550		446	SRLP		B_lectin,S_locus_glycop,PAN_2
Potri.001G014300.1	Pt001G014300		227	SRLP		B_lectin
Potri.001G014500.1	Pt001G014500		250	SRLP		B_lectin,B_lectin
Potri.001G391000.1	Pt001G391000		218	SRLP		B_lectin,PAN_2
Potri.001G391200.1	Pt001G391200		309	SRLP		B_lectin
Potri.001G391300.1	Pt001G391300		431	SRLP		B_lectin,PAN_2
Potri.001G409200.1	Pt001G409200		107	SRLP		PAN_2
Potri.001G409400.1	Pt001G409400		445	SRLP		B_lectin,S_locus_glycop,PAN_2
Potri.001G411500.1	Pt001G411500		239	SRLP		S_locus_glycop,PAN_2
Potri.001G414500.1	Pt001G414500		110	SRLP		B_lectin
Potri.001G441000.1	Pt001G441000		224	SRLP		B_lectin
Potri.001G441500.1	Pt001G441500		386	SRLP		B_lectin
Potri.001G441700.1	Pt001G441700		360	SRLP		B_lectin
Potri.001G441900.1	Pt001G441900		204	SRLP		B_lectin
Potri.003G211600.1	Pt003G211600		279	SRLP		B_lectin
Potri.004G027600.1	Pt004G027600		239	SRLP		B_lectin,S_locus_glycop
Potri.004G028200.1	Pt004G028200		68	SRLP		PAN_2
Potri.008G016900.1	Pt008G016900		487	SRLP		B_lectin,S_locus_glycop,PAN_2
Potri.010G005900.1	Pt010G005900		435	SRLP		B_lectin,PAN_2
Potri.010G008900.1	Pt010G008900		420	SRLP		B_lectin,PAN_2
Potri.010G017300.1	Pt010G017300		344	SRLP		B_lectin,S_locus_glycop
Potri.010G017400.1	Pt010G017400		475	SRLP		B_lectin,S_locus_glycop,PAN_2
Potri.010G017800.1	Pt010G017800		438	SRLP		B_lectin,S_locus_glycop,PAN_2
Potri.010G018100.1	Pt010G018100		438	SRLP		B_lectin,S_locus_glycop,PAN_2
Potri.010G020000.1	Pt010G020000		252	SRLP		B_lectin
Potri.011G034100.1	Pt011G034100		163	SRLP		B_lectin,S_locus_glycop
Potri.011G034500.1	Pt011G034500		439	SRLP		B_lectin,S_locus_glycop,PAN_2
Potri.011G035300.1	Pt011G035300		327	SRLP		B_lectin,S_locus_glycop
Potri.011G035500.1	Pt011G035500		158	SRLP		B_lectin
Potri.011G036000.1	Pt011G036000		316	SRLP		B_lectin
Potri.011G036300.1	Pt011G036300		301	SRLP		B_lectin
Potri.011G036900.1	Pt011G036900		328	SRLP		B_lectin,S_locus_glycop
Potri.011G038100.1	Pt011G038100		216	SRLP		B_lectin
Potri.011G038300.1	Pt011G038300		407	SRLP		B_lectin,S_locus_glycop,PAN_2
Potri.011G038600.1	Pt011G038600		354	SRLP		B_lectin,S_locus_glycop
Potri.011G066200.1	Pt011G066200		443	SRLP		B_lectin,S_locus_glycop
Potri.011G110000.1	Pt011G110000		456	SRLP		B_lectin,PAN_2
Potri.011G110200.1	Pt011G110200		428	SRLP		B_lectin,PAN_2
Potri.011G110300.1	Pt011G110300		396	SRLP		B_lectin,PAN_2
Potri.011G110500.1	Pt011G110500		426	SRLP		B_lectin
Potri.011G129200.1	Pt011G129200		274	SRLP		S_locus_glycop,PAN_2
Potri.013G050500.1	Pt013G050500		247	SRLP		S_locus_glycop
Potri.013G121500.1	Pt013G121500		145	SRLP		B_lectin
Potri.016G132500.1	Pt016G132500		465	SRLP		B_lectin
Potri.T023900.1	PtT023900		258	SRLP		B_lectin,S_locus_glycop
Potri.T097400.1	PtT097400		382	SRLP		B_lectin
Potri.T097700.1	PtT097700		299	SRLP		B_lectin
Potri.T097900.1	PtT097900		262	SRLP		B_lectin
Potri.T158400.1	PtT158400		431	SRLP		S_locus_glycop
Potri.T177100.1	PtT177100		452	SRLP		B_lectin,S_locus_glycop,PAN_2
Pp1s100_162V6.1	Pp1s100_162V6.1		439	SRLP		B_lectin,S_locus_glycop
Pp1s10_60V6.1	Pp1s10_60V6.1		365	SRLP		B_lectin
Pp1s162_138V6.1	Pp1s162_138V6.1		551	SRLP		B_lectin,S_locus_glycop
Pp1s167_76V6.1	Pp1s167_76V6.1		436	SRLP		S_locus_glycop
Pp1s167_76V6.2	Pp1s167_76V6.2		436	SRLP		S_locus_glycop
Pp1s35_376V6.1	Pp1s35_376V6.1		456	SRLP		B_lectin
Pp1s35_376V6.2	Pp1s35_376V6.2		456	SRLP		B_lectin
Pp1s35_376V6.3	Pp1s35_376V6.3		343	SRLP		B_lectin
Pp1s35_377V6.1	Pp1s35_377V6.1		453	SRLP		B_lectin
