# Supplementary material for: Evolution of S-domain receptor-like kinases in land plants and origination of S-locus receptor kinases in Brassicaceae
Source: BMC Evol Biol. 2013 Mar 19;13:69. doi: 10.1186/1471-2148-13-69 (PMC3616866; doi:10.1186/1471-2148-13-69)
Supplement: Additional file 4: Table S2 — List of Brassicaceae SRKs sequences retrieved from UniProt. [file 1471-2148-13-69-S4.xlsx]

## Sheet: Table S2
Table S2. List of SRK sequences retrieved from Brassicaceae species and their domain architectures.
Haplotype	Accession number(genebank)	Kinase	Length(aa)	Species	Class	Domain annotation(Pfam)
BraSRK40	AB211197	[534,809]	855	Brassica rapa	II	B_lectin,S_locus_glycop,PAN_2,DUF3660,Pkinase_Tyr,DUF3403
BraSRK44	AB211198	[533,808]	854	Brassica rapa	II	B_lectin,S_locus_glycop,PAN_2,DUF3660,Pkinase_Tyr,DUF3403
BraSRK29	AB008191	[533,808]	854	Brassica rapa	II	B_lectin,S_locus_glycop,PAN_2,DUF3660,Pkinase_Tyr,DUF3403
BraSRK60	AB097116	[534,809]	859	Brassica rapa	II	B_lectin,S_locus_glycop,PAN_2,DUF3660,Pkinase_Tyr,DUF3403
BraSRK12	D38564	[528,805]	856	Brassica rapa	Ib	B_lectin,S_locus_glycop,PAN_2,DUF3660,Pkinase_Tyr,DUF3403
BraSRK46	AB013718	[532,809]	860	Brassica rapa	Ib	B_lectin,S_locus_glycop,PAN_2,DUF3660,Pkinase_Tyr,DUF3403
BraSRK8	D38563	[530,807]	858	Brassica rapa	Ib	B_lectin,S_locus_glycop,PAN_2,DUF3660,Pkinase_Tyr,DUF3403
BraSRK9	D30049	[516,790]	839	Brassica rapa	Ia	B_lectin,S_locus_glycop,PAN_2,DUF3660,Pkinase_Tyr,DUF3403
BraSRK22	AB054061	[499,776]	827	Brassica rapa	Ib	B_lectin,S_locus_glycop,PAN_2,DUF3660,Pkinase_Tyr,DUF3403
BraSRK-25	AB298875	[513,791]	842	Brassica rapa	Ia	B_lectin,S_locus_glycop,PAN_2,DUF3660,Pkinase_Tyr,DUF3403
BraSRK45	AB012106	[526,795]	846	Brassica rapa	Ia	B_lectin,S_locus_glycop,PAN_2,DUF3660,Pkinase_Tyr,DUF3403
BraSRK-53	AB298884	[515,793]	844	Brassica rapa	Ia	B_lectin,S_locus_glycop,PAN_2,DUF3660,Pkinase_Tyr,DUF3403
BraSRK-54	AB298592	[527,804]	855	Brassica rapa	Ib	B_lectin,S_locus_glycop,PAN_2,DUF3660,Pkinase_Tyr,DUF3403
BraSRK-55	AB298885	[518,795]	846	Brassica rapa	Ib	B_lectin,S_locus_glycop,PAN_2,DUF3660,Pkinase_Tyr,DUF3403
BraSRK-56	AB298886	[516,794]	844	Brassica rapa	Ia	B_lectin,S_locus_glycop,PAN_2,DUF3660,Pkinase,DUF3403
BraSRK-61	AB298887	[520,797]	847	Brassica rapa	Ib	B_lectin,S_locus_glycop,PAN_2,DUF3660,Pkinase_Tyr,DUF3403
BolSRK15	AB180903	[531,806]	856	Brassica oleracea	II	B_lectin,S_locus_glycop,PAN_2,DUF3660,Pkinase_Tyr,DUF3403
BolSRK2	AB024416	[533,808]	854	Brassica oleracea	II	B_lectin,S_locus_glycop,PAN_2,DUF3660,Pkinase_Tyr,DUF3403
BolSRK5	Y18259	[527,802]	848	Brassica oleracea	II	B_lectin,S_locus_glycop,PAN_2,DUF3660,Pkinase_Tyr,DUF3403
BolSRK6	M76647	[528,806]	857	Brassica oleracea	Ia	B_lectin,S_locus_glycop,PAN_2,DUF3660,Pkinase_Tyr,DUF3403
BolSRK29	Z30211	[528,806]	857	Brassica oleracea	Ia	B_lectin,S_locus_glycop,PAN_2,DUF3660,Pkinase_Tyr,DUF3403
BolSRK3	X79432	[525,800]	850	Brassica oleracea	Ia	B_lectin,S_locus_glycop,PAN_2,DUF3660,Pkinase_Tyr,DUF3403
BolSRK18	AB032473	[527,805]	856	Brassica oleracea	Ia	B_lectin,S_locus_glycop,PAN_2,DUF3660,Pkinase_Tyr,DUF3403
BolSRK60	AB032474	[531,808]	859	Brassica oleracea	Ib	B_lectin,S_locus_glycop,PAN_2,DUF3660,Pkinase_Tyr,DUF3403
BolSRK13	AB024420	[526,803]	854	Brassica oleracea	Ib	B_lectin,S_locus_glycop,PAN_2,DUF3660,Pkinase_Tyr,DUF3403
BolSRK7	AB180898	[532,809]	860	Brassica oleracea	Ib	B_lectin,S_locus_glycop,PAN_2,DUF3660,Pkinase_Tyr,DUF3403
BolSRK13b	AB024422	[528,805]	856	Brassica oleracea	Ib	B_lectin,S_locus_glycop,PAN_2,DUF3660,Pkinase_Tyr,DUF3403
BolSRK23	AB013720	[517,795]	846	Brassica oleracea	Ia	B_lectin,S_locus_glycop,PAN_2,DUF3660,Pkinase,DUF3403
BolSRK28	AB190355	[519,796]	847	Brassica oleracea	Ib	B_lectin,S_locus_glycop,PAN_2,DUF3660,Pkinase_Tyr,DUF3403
BolS-12SRK	AB180901	[525,799]	849	Brassica oleracea	Ia	B_lectin,S_locus_glycop,PAN_2,DUF3660,Pkinase_Tyr,DUF3403
BolSRK-14	AB298891	[520,798]	849	Brassica oleracea	Ia	B_lectin,S_locus_glycop,PAN_2,DUF3660,Pkinase_Tyr,DUF3403
BolSRK-4	AB298890	[519,796]	847	Brassica oleracea	Ib	B_lectin,S_locus_glycop,PAN_2,DUF3660,Pkinase_Tyr,DUF3403
BolSRK-52	AB298901	[517,795]	846	Brassica oleracea	Ia	B_lectin,S_locus_glycop,PAN_2,DUF3660,Pkinase_Tyr,DUF3403
BolSRK-61	AB298902	[518,796]	847	Brassica oleracea	Ia	B_lectin,S_locus_glycop,PAN_2,DUF3660,Pkinase_Tyr,DUF3403
BolSRK-68	AB298905	[495,774]	825	Brassica oleracea	Ib	B_lectin,S_locus_glycop,PAN_2,DUF3660,Pkinase,DUF3403
BnaSRK	AJ245479	[529,807]	858	Brassica napus	Ib	B_lectin,S_locus_glycop,PAN_2,DUF3660,Pkinase_Tyr,DUF3403
BnaSRK	AB086976	[514,788]	838	Brassica napus	Ia	B_lectin,S_locus_glycop,PAN_2,DUF3660,Pkinase_Tyr,DUF3403
RsaSRK-a	GQ121139	[527,802]	853	Raphanus sativus	Ib	B_lectin,S_locus_glycop,PAN_2,DUF3660,Pkinase_Tyr,DUF3403
AhaSRK	GU723953	[523,801]	851	Arabidopsis halleri subsp. gemmifera		B_lectin,S_locus_glycop,PAN_2,DUF3660,Pkinase_Tyr,DUF3403
AhaSRK04	DQ520278	[523,801]	829	Arabidopsis halleri		B_lectin,S_locus_glycop,PAN_2,DUF3660,Pkinase_Tyr,DUF3403
AlySRK25	GQ351355	[523,800]	850	Arabidopsis lyrata		B_lectin,S_locus_glycop,PAN_2,DUF3660,Pkinase_Tyr,DUF3403
AlySRK20(AlySRKb)	AB052756	[527,804]	853	Arabidopsis lyrata		B_lectin,S_locus_glycop,PAN_2,DUF3660,Pkinase_Tyr,DUF3403
AlySRK13(AlySRKa)	AB052755	[521,798]	847	Arabidopsis lyrata		B_lectin,S_locus_glycop,PAN_2,DUF3660,Pkinase_Tyr,DUF3403
AlySRK6	GQ351354	[525,800]	838	Arabidopsis lyrata		B_lectin,S_locus_glycop,PAN_2,DUF3611,Pkinase,DUF3404
AlySRK37	DQ520289	[527,800]	816	Arabidopsis lyrata		B_lectin,S_locus_glycop,PAN_2,DUF3660,Pkinase_Tyr,DUF3403
AthSRK	EF692484	[524,802]	853	Arabidopsis thaliana		B_lectin,S_locus_glycop,PAN_2,DUF3660,Pkinase_Tyr,DUF3403
CgrSRK7	EF530735	[520,799]	849	Capsella grandiflora		B_lectin,S_locus_glycop,PAN_2,DUF3660,Pkinase_Tyr,DUF3403
CruSRK	FJ649941	[528,803]	853	Capsella rubella		B_lectin,S_locus_glycop,PAN_2,DUF3660,Pkinase_Tyr,DUF3403
